# Supplementary material for: Evidence for the Robustness of Protein Complexes to Inter-Species Hybridization
Source: PLoS Genet. 2012 Dec 27;8(12):e1003161. doi: 10.1371/journal.pgen.1003161 (PMC3531474; doi:10.1371/journal.pgen.1003161)
Supplement: Dataset S1 — Contains raw SI values for Scer, Skud, hybrids 1 (Scer MATa×Skud MATα) and hybrid 2 (Skud MATa×Scer MATα). (XLSX) [file pgen.1003161.s001.xlsx]

## Sheet: Feuil1
MAT_A	MAT_Alpha	Scer	Hybrid1	Hybrid2	Skud
Nsp1	Nsp1	2.06856118099441	NA	0.976104091367574	NA
Nsp1	Nup1	1.03752806062402	0.898902680599193	0.860435111281362	0.686515906928095
Nsp1	Nup100	1.64246191207048	1.99795423230101	2.1690470584964	2.38262229463459
Nsp1	Nup116	2.97761798246027	3.5276264602144	3.74375192386459	5.07736650464594
Nsp1	Nup120	1.66568481152164	NA	1.48269649647645	NA
Nsp1	Nup145	0.992843951811168	1.14583624724234	0.95568358903457	0.873752002460751
Nsp1	Nup157	1.29551491883296	1.34221080363533	0.925441685843113	0.708648959022686
Nsp1	Nup159	2.32816725744761	3.61918497228174	3.00751009254107	6.26634480971525
Nsp1	Nup192	1.16071761360918	NA	1.15373855586117	NA
Nsp1	Nup2	0.946693518976133	0.495707796807122	0.873187431892686	0.535603824554507
Nsp1	Nup49	4.56893120248777	NA	3.60510172136973	NA
Nsp1	Nup57	4.88453599557828	NA	5.74399166819265	NA
Nsp1	Nup60	1.03828245076557	0.816097171349462	0.75363018901419	1.09484234320431
Nsp1	Nup82	2.61340903293049	4.44972501751999	3.47231954144889	7.40380225940144
Nsp1	Nup85	1.17919639725471	1.33435051970009	1.21302638080298	0.926479125258038
Nsp1	Rpb10	1.06162674969165	1.05086407859362	0.897868841497943	0.707447244800533
Nsp1	Rpb11	1.03583312152603	1.15390222697645	0.962673094192752	0.905234986980737
Nsp1	Rpb2	1.29997962171368	NA	0.921619119908047	NA
Nsp1	Rpb3	1.26851565945399	1.06523323040566	1.01589535645925	1.11768715700637
Nsp1	Rpb5	0.756360119111416	NA	0.921580232681467	NA
Nsp1	Rpb8	0.647235990782962	0.981695864593717	0.457011127561311	0.931142486332383
Nsp1	Rpb9	1.00450132599057	1.06327120052187	0.921100054041552	0.787636778662638
Nsp1	Rpc10	0.668012938254872	NA	0.538643923565701	NA
Nsp1	Rpo26	1.06792371394856	NA	0.91290556285303	NA
Nup1	Nsp1	0.814814402882627	0.857054503907082	0.925239646121237	0.980534269731163
Nup1	Nup1	1.08241754147235	1.77754691105641	0.800654220163294	2.01055201420324
Nup1	Nup100	1.49669558003865	1.38611028299635	2.02112095725556	1.86554588600333
Nup1	Nup116	1.14979209275035	1.02051773392705	1.62346139799323	0.761698216447704
Nup1	Nup120	1.12798869254633	NA	1.14083355560101	NA
Nup1	Nup145	0.726446219437816	0.841303987741018	1.0028727356178	0.7716769402783
Nup1	Nup157	1.21458799181148	1.02091947341537	1.31773908144286	1.17126572258576
Nup1	Nup159	1.10616898209115	0.929461469675913	1.00156417828131	0.964698034598504
Nup1	Nup192	0.921466618368744	NA	0.854454700863594	NA
Nup1	Nup2	1.00475619005048	0.488597156335445	1.02276935742389	0.438044487261208
Nup1	Nup49	1.3007034215498	NA	1.2284338978503	NA
Nup1	Nup57	1.39440853521933	NA	1.24129586321065	NA
Nup1	Nup60	1.11579540568641	0.969172498794526	1.39633182283509	0.911482828278514
Nup1	Nup82	0.958129737244556	0.842636097948274	0.828934431330816	0.901804743369222
Nup1	Nup85	0.738566390273032	1.01597548937812	1.10649805115621	0.902094042314152
Nup1	Rpb10	0.866106202859887	0.841361922069274	1.02156337938162	0.631278292331528
Nup1	Rpb11	1.25123602295993	0.913514537076365	0.986319785928177	0.872593534388232
Nup1	Rpb2	0.84738812727165	NA	1.04968356540182	NA
Nup1	Rpb3	1.24379541580017	0.88630921549432	0.896156317572096	0.7789464102622
Nup1	Rpb5	1.00128080584483	NA	0.911119120436674	NA
Nup1	Rpb8	0.568478484333086	0.792950521471263	0.500159964061926	0.749158918970209
Nup1	Rpb9	1.06843838885658	0.992061862973404	0.881552348867525	1.33621185800439
Nup1	Rpc10	0.655579645879378	NA	0.490128855134931	NA
Nup1	Rpo26	1.30384987768713	NA	1.11962057619072	NA
Nup100	Nsp1	1.39699604812866	2.31432554977452	1.1144406872815	3.04330420960193
Nup100	Nup1	0.98503906185612	1.61868228156394	0.841141889727613	1.42274433622976
Nup100	Nup100	1.35507986080256	1.37487189407029	1.30759261330076	1.60478715702478
Nup100	Nup116	4.09739930456452	4.137710471099	3.99075811944744	5.63440852967323
Nup100	Nup120	2.21144299031413	NA	2.04900824148631	NA
Nup100	Nup145	1.63310915721174	0.821966971413044	1.19990646537788	0.710308946533559
Nup100	Nup157	2.66057732861461	3.53868957364845	1.89606985101204	2.90794944814403
Nup100	Nup159	3.31861370985398	4.10270585567861	2.84523349728533	4.45573836257857
Nup100	Nup192	1.00529181213438	NA	0.972423150284664	NA
Nup100	Nup2	1.01632914130218	0.550512681962559	0.996089015607138	0.479300275250381
Nup100	Nup49	1.15504047297012	NA	1.12168148769766	NA
Nup100	Nup57	1.47448456232594	NA	1.49655787814946	NA
Nup100	Nup60	1.18513555065747	1.26142555580604	1.18402668144923	0.977304849641917
Nup100	Nup82	3.84552984117077	4.13947061233507	3.50447377659124	4.74122593045687
Nup100	Nup85	2.00817820174497	1.88836353536127	1.6481491994816	1.31132638711495
Nup100	Rpb10	1.1553657752435	1.03768901091731	1.09865492588111	1.12943458475857
Nup100	Rpb11	1.17757345101703	1.06357760003306	1.02910200502385	1.1635133609966
Nup100	Rpb2	1.29147549351921	NA	1.00468235657712	NA
Nup100	Rpb3	1.2865090181818	0.931095176583839	0.908438609597583	0.946743061977642
Nup100	Rpb5	0.968731033008173	NA	1.05096630702236	NA
Nup100	Rpb8	0.696867178121851	1.03947369093717	0.52204341028801	0.906149958379486
Nup100	Rpb9	0.96452446820593	1.24449661691556	1.00880872174298	1.29871905939805
Nup100	Rpc10	0.615912885202943	NA	0.442806578591103	NA
Nup100	Rpo26	1.21831380622326	NA	1.10126643144715	NA
Nup116	Nsp1	2.35311247848967	4.64002483175067	2.09545444044124	6.94491495314108
Nup116	Nup1	1.00158205899535	1.27284608216537	0.991490767330713	1.11356388327077
Nup116	Nup100	4.15923167324208	4.20826719332469	4.51851550156659	6.88524827972094
Nup116	Nup116	2.6223028250175	3.24063851950368	3.44037090943287	4.43127839339329
Nup116	Nup120	1.49305023607577	NA	1.39772329005017	NA
Nup116	Nup145	1.25853084054619	1.19889566238561	1.07606348122416	1.1579047493882
Nup116	Nup157	3.60158486429441	4.47030885039411	2.66183654027089	3.40510106552425
Nup116	Nup159	4.17929336893154	5.48675436498012	3.88793044409322	6.27049066111006
Nup116	Nup192	1.21076547404368	NA	1.05191798497037	NA
Nup116	Nup2	1.04169163183603	0.595641806115254	0.97025903111765	0.579180764121343
Nup116	Nup49	1.65239407601096	NA	1.49287925597323	NA
Nup116	Nup57	2.48527886683703	NA	2.46186768900714	NA
Nup116	Nup60	1.14726691333446	0.949751215019722	1.08657254165816	0.881122501628414
Nup116	Nup82	5.07538605205162	5.45738876321939	4.92181500984686	7.36299900464555
Nup116	Nup85	1.1744888554944	1.37081816305424	1.13896125514297	1.09701680722813
Nup116	Rpb10	1.34963931715421	1.09683019260719	1.18528617962192	1.14395252062823
Nup116	Rpb11	1.28240499835404	1.10614135943277	1.14770694573196	1.27203847107045
Nup116	Rpb2	1.36264512229038	NA	1.09131469735456	NA
Nup116	Rpb3	1.20167975125342	1.17836009721989	1.23974653114798	1.19921835691786
Nup116	Rpb5	1.05460795171618	NA	1.20427640224004	NA
Nup116	Rpb8	0.809037685747441	1.27541886877537	0.686116192432597	1.27711720384557
Nup116	Rpb9	1.01455024160605	1.160737626113	1.09168151931361	1.12144389523846
Nup116	Rpc10	0.841375616740549	NA	0.661744288954292	NA
Nup116	Rpo26	1.08210062736827	NA	1.28790129513705	NA
Nup120	Nsp1	1.40843668866884	1.5630724171135	1.10148651412934	1.04522591162408
Nup120	Nup1	0.983223387796713	0.982657517796491	0.909858633472533	0.717248455936791
Nup120	Nup100	2.40870428420874	2.2498637551033	2.32879209386923	1.34483320913207
Nup120	Nup116	1.18412281930349	1.11356285258797	1.37601221455996	0.636817972375506
Nup120	Nup120	0.866271632553412	NA	0.728599139305143	NA
Nup120	Nup145	1.99093787676533	0.959822051185122	1.52380863068861	0.745073241859766
Nup120	Nup157	1.0039650042313	1.494479726873	1.06261384946098	0.96887699778216
Nup120	Nup159	1.03429998709605	1.06430015638821	0.912651860247545	1.04495101075901
Nup120	Nup192	0.801972184188901	NA	0.978657997183094	NA
Nup120	Nup2	0.842149382231908	0.550660517490167	0.868165009635929	0.403830350901881
Nup120	Nup49	1.02672707259759	NA	0.873928278740403	NA
Nup120	Nup57	1.11888971399865	NA	1.18266019617011	NA
Nup120	Nup60	0.704345784794003	0.825313873942686	0.775256963391926	0.643403049286148
Nup120	Nup82	3.27666347792014	4.07508110423232	3.95432060250154	6.75910730533513
Nup120	Nup85	3.23418938739047	4.12332123077404	2.64144223196423	3.86399672824539
Nup120	Rpb10	0.907109276770887	1.01968488621651	0.96912387988429	1.16816499745879
Nup120	Rpb11	0.92821684139948	0.988598177723051	0.945730607186863	0.841172005917222
Nup120	Rpb2	1.12910624516654	NA	0.9683758505608	NA
Nup120	Rpb3	1.28781239267176	0.979755989529826	0.978724813072394	0.740543747871319
Nup120	Rpb5	0.794433074349172	NA	0.7415492653984	NA
Nup120	Rpb8	0.672614512838874	0.862136251730803	0.497621008589902	0.691199748043136
Nup120	Rpb9	0.900198793738203	0.853781998488545	0.758354823408671	0.899522906983722
Nup120	Rpc10	0.636663978353326	NA	0.465229770242724	NA
Nup120	Rpo26	1.24055877953609	NA	0.990950842527408	NA
Nup145	Nsp1	0.710742134511883	0.844502957668728	0.992423700222531	0.881112187562665
Nup145	Nup1	1.05540786741337	1.09165841974783	0.888788548538622	1.0786116644104
Nup145	Nup100	1.23331039462591	1.30065490993119	1.08718438682211	1.00477877936534
Nup145	Nup116	0.87828972803861	1.10209112125638	1.08729959456985	0.953731212277248
Nup145	Nup120	2.27060319020411	NA	1.16346762945868	NA
Nup145	Nup145	1.0225112178541	0.928419743440172	1.08610606911799	0.879443452331729
Nup145	Nup157	1.14005361092034	1.14113109204339	0.941065349532434	1.05837242173857
Nup145	Nup159	1.08677784011697	0.99345738126596	0.974346552905245	1.1149080165851
Nup145	Nup192	1.03098446123438	NA	0.971156598112628	NA
Nup145	Nup2	1.02774199292421	0.490229748844083	0.896209760126234	0.557776503755553
Nup145	Nup49	0.883968529505259	NA	1.03441109293326	NA
Nup145	Nup57	0.959773117625058	NA	1.14171506740345	NA
Nup145	Nup60	0.974819074891542	1.16278997884873	1.16488474569859	1.32348134021609
Nup145	Nup82	1.50295615686552	1.37495182957542	1.2600030577632	0.884222247399779
Nup145	Nup85	3.90140217302408	2.76221131655178	3.56395683657151	3.47230281759954
Nup145	Rpb10	0.84390836937742	1.06467570238274	1.02670421070157	0.930324403529068
Nup145	Rpb11	1.00855901658377	1.20075368821506	1.14172843709184	0.966091683117932
Nup145	Rpb2	1.20220000361323	NA	1.17413040551719	NA
Nup145	Rpb3	1.13440492016471	1.13962444082371	1.19287471803596	1.4245605301359
Nup145	Rpb5	0.814288460981691	NA	1.01952544042247	NA
Nup145	Rpb8	0.820334146988212	1.24183214714213	0.764360711734808	1.1273194341915
Nup145	Rpb9	0.934381172839587	1.07708181911703	0.969941196624447	1.01833501372387
Nup145	Rpc10	0.85704223391205	NA	0.656070982109118	NA
Nup145	Rpo26	1.12837741269016	NA	1.11664526995343	NA
Nup157	Nsp1	1.05087215576173	0.97973975658324	1.01354696981678	1.22528842459821
Nup157	Nup1	1.01314495851483	1.38084787957621	0.959724179749468	1.13521699893393
Nup157	Nup100	2.2797744668757	1.98643595383121	2.5350450848779	2.4309649135779
Nup157	Nup116	2.94992219515534	2.62990661118103	3.68252762845444	3.51860459541511
Nup157	Nup120	1.01957216793712	NA	1.0228771232021	NA
Nup157	Nup145	0.837802287213757	0.990864380469096	0.93825834275114	0.865867264283683
Nup157	Nup157	1.25129462795391	1.32266140688859	1.00452440187746	1.39526878127548
Nup157	Nup159	1.60945994944336	2.28626166615712	2.0931385827542	2.05881839647178
Nup157	Nup192	0.823303131287409	NA	0.869050216588629	NA
Nup157	Nup2	1.03929317799767	0.651035401106828	0.862436022519537	0.476436096354955
Nup157	Nup49	1.37224248244041	NA	1.05108256555995	NA
Nup157	Nup57	1.28837443953529	NA	1.13475228511028	NA
Nup157	Nup60	1.02247038563924	1.20774464224034	1.00649686334022	1.2898563376132
Nup157	Nup82	1.445442209645	1.38100677897651	1.84329936135621	1.38286369114297
Nup157	Nup85	1.00098991973145	1.02711383107935	0.940842832205823	0.901667381264451
Nup157	Rpb10	1.12679730355712	1.07198025012864	1.0328282419614	1.07522202940877
Nup157	Rpb11	1.21999712630893	1.30797540638284	1.11820128881962	1.14151882814676
Nup157	Rpb2	0.92075180214537	NA	1.02439848689236	NA
Nup157	Rpb3	1.13169323955834	1.18005562904695	1.01957733133447	0.968775696894997
Nup157	Rpb5	0.983075601588947	NA	0.981656689571	NA
Nup157	Rpb8	0.786908695797901	1.29535614021176	0.590064623653355	1.36548897194138
Nup157	Rpb9	1.00152587474716	1.1927886443465	0.931472878065106	1.08739035257318
Nup157	Rpc10	0.772591282176461	NA	0.563815725334997	NA
Nup157	Rpo26	0.9912492517176	NA	1.25897482732672	NA
Nup159	Nsp1	1.39517196052984	2.68341710730457	1.46540008210796	6.06770684817967
Nup159	Nup1	0.900075037388131	0.847215593902173	0.932125001949022	0.686492618495193
Nup159	Nup100	2.67420574970164	3.08314050840706	3.7106918840207	4.08993802653186
Nup159	Nup116	4.10640058643153	4.06459555442189	4.60916100537531	5.36023036498565
Nup159	Nup120	0.929475792003206	NA	1.11267949400073	NA
Nup159	Nup145	0.812188002579979	0.824970687606236	0.993207250463485	0.904756922889062
Nup159	Nup157	1.88026546730394	2.50822828706251	1.72070545885481	1.75891935693834
Nup159	Nup159	4.08069468277678	4.66150765780206	4.32471505508995	7.5188218058188
Nup159	Nup192	0.956549409338953	NA	1.19633075747031	NA
Nup159	Nup2	0.810242374656377	0.63905788307989	0.97780459185217	0.547556418747683
Nup159	Nup49	1.23864057791349	NA	1.79404467906638	NA
Nup159	Nup57	1.93623351136108	NA	3.21574536358757	NA
Nup159	Nup60	0.647073019730181	0.857441495898825	0.901227104118103	0.97890368424304
Nup159	Nup82	2.80601134988919	3.9343958996929	2.92459655826678	6.06927522867623
Nup159	Nup85	0.708991771247699	0.962431036309463	0.806670773061526	0.969665572358947
Nup159	Rpb10	0.97703334863987	1.20533382729168	1.2214748475764	1.27481134249233
Nup159	Rpb11	0.9639595989952	1.06323530603799	1.14566279099237	1.05176179642883
Nup159	Rpb2	1.156706812962	NA	1.26265423783003	NA
Nup159	Rpb3	1.14172010696803	0.961361499266577	1.08846448026985	0.99860387925487
Nup159	Rpb5	0.744600150901435	NA	1.15150995237793	NA
Nup159	Rpb8	0.694388742772701	1.00817110992356	0.562564711546967	1.24833007353016
Nup159	Rpb9	1.05991520429174	1.28444418691347	1.18799798332213	1.36261202331665
Nup159	Rpc10	0.718807902590946	NA	0.532346822281469	NA
Nup159	Rpo26	0.94723244433422	NA	1.16407749629405	NA
Nup192	Nsp1	0.845104939511322	1.54837108977181	1.09951216257347	2.15257823712525
Nup192	Nup1	0.910715050573084	0.837586050678321	0.884992397096139	0.958000726467727
Nup192	Nup100	0.916911278583237	1.12288719760513	1.02568307306353	1.04327278716335
Nup192	Nup116	0.842924247425652	0.895386703199965	1.1521897024826	0.530702747221028
Nup192	Nup120	0.730119923847235	NA	0.892233369022357	NA
Nup192	Nup145	0.65220734419515	0.85723790417329	0.836353527337478	0.835620240563924
Nup192	Nup157	0.764998508473556	1.14674679919801	1.01872541486263	0.87218622861466
Nup192	Nup159	0.986425071990946	1.46413618970821	1.41235577098159	1.41179619621207
Nup192	Nup192	1.59458227666892	NA	1.49838073455907	NA
Nup192	Nup2	0.7451184277231	0.462029816428788	0.760231005298563	0.458062209134464
Nup192	Nup49	2.01877264167004	NA	2.35924171663857	NA
Nup192	Nup57	2.01623852014307	NA	2.74861185677683	NA
Nup192	Nup60	0.628808812934022	0.826634476508911	0.815778776517426	0.777443018604459
Nup192	Nup82	0.82457351160653	0.895544708129712	1.16763878547191	1.17419163015711
Nup192	Nup85	0.637937162729719	0.818927772821079	0.749907404700175	1.01488840428832
Nup192	Rpb10	1.07354721034344	1.09431403510338	1.08056502508532	1.0859129101329
Nup192	Rpb11	1.0733278695676	1.12611337606691	0.996767755766937	1.17168083854025
Nup192	Rpb2	0.866974081071225	NA	1.03710886287537	NA
Nup192	Rpb3	1.11906115132604	0.907980184203449	0.957283723351769	1.05221439255924
Nup192	Rpb5	0.979479488194269	NA	1.06512793411239	NA
Nup192	Rpb8	0.514735208974826	0.717800340436069	0.470116626074783	0.477469755615556
Nup192	Rpb9	0.950323551939203	0.978312268710992	0.908479601928975	1.10568931844526
Nup192	Rpc10	0.457659862592755	NA	0.481404836038163	NA
Nup192	Rpo26	1.20372599718636	NA	0.996255048320153	NA
Nup2	Nsp1	0.790886895677296	1.01379699247641	0.799408504287085	1.07192168682978
Nup2	Nup1	0.935626921140914	1.13110136165365	0.931077743236827	0.905352491486699
Nup2	Nup100	1.05533295380924	0.933654193788767	1.13498317853921	0.795353189642433
Nup2	Nup116	0.726459496627349	0.93369999726831	1.01955465207538	0.768997560077022
Nup2	Nup120	0.854054807399962	NA	0.89808384881607	NA
Nup2	Nup145	0.928673726395815	1.01006707366862	1.1032253701836	0.7918283831896
Nup2	Nup157	1.0397374319295	0.98816568653539	1.03092075959962	0.814816692743051
Nup2	Nup159	0.835891325411454	1.05258066798075	1.05168572378286	0.85976835254756
Nup2	Nup192	0.805290674264712	NA	1.07205089192081	NA
Nup2	Nup2	1.16225445914347	0.591344675967082	1.3873366460101	0.504836142032579
Nup2	Nup49	0.928595131809245	NA	0.845277752975203	NA
Nup2	Nup57	0.964930256148448	NA	1.14936602930715	NA
Nup2	Nup60	1.111510760049	0.992540918177369	1.20342211081051	0.87282092968327
Nup2	Nup82	0.991814161371794	1.03330722320049	0.98002698090928	0.978705956981319
Nup2	Nup85	0.884032585012852	1.02266056121522	1.10752089275594	0.93068189244703
Nup2	Rpb10	0.843805397919005	0.88477342667466	0.901882668983141	0.725183924778265
Nup2	Rpb11	0.81009722933593	0.893273417509492	0.854467373610238	0.707045948212928
Nup2	Rpb2	0.915676893960336	NA	0.820400467129812	NA
Nup2	Rpb3	0.94285009906913	0.95040730452583	0.957648911229093	0.916857692088303
Nup2	Rpb5	0.680980012570996	NA	0.785839436277885	NA
Nup2	Rpb8	0.600342397324388	0.852719259983872	0.522371123224263	0.827998044316248
Nup2	Rpb9	0.755256481874746	0.999836634411636	0.898935697017747	0.942723622070521
Nup2	Rpc10	0.678388204345494	NA	0.63631112972308	NA
Nup2	Rpo26	1.04448363226858	NA	1.2229708654693	NA
Nup49	Nsp1	2.52386992642607	3.74167839482676	1.39002216969078	5.32033189993598
Nup49	Nup1	1.06472327204217	1.08436869881735	0.920479485382827	1.03344922838913
Nup49	Nup100	1.18338340867617	1.33377075890317	1.14406047821185	1.1211307684267
Nup49	Nup116	1.80544028691405	1.76661196866554	2.10666450602297	1.71360669305557
Nup49	Nup120	0.844471526654197	NA	0.890549197688496	NA
Nup49	Nup145	1.10972601831395	1.13689709834194	0.973823522963749	1.07788941809607
Nup49	Nup157	1.30028717533906	1.42273898132082	1.15591953089763	1.38667820481129
Nup49	Nup159	1.6056515425798	2.43954206484442	1.97326261498186	2.47657404076869
Nup49	Nup192	2.1603701983748	NA	1.83352680691124	NA
Nup49	Nup2	0.795913988776111	0.661676125957128	0.879592248743506	0.564045108175294
Nup49	Nup49	3.66902526488697	NA	NA	NA
Nup49	Nup57	7.75569474799607	NA	7.82913440514188	NA
Nup49	Nup60	0.875624542083203	0.886525309966094	0.888986195165243	0.792843351640434
Nup49	Nup82	1.13728107005056	1.63833165359651	1.39280673999609	1.61678353561785
Nup49	Nup85	0.847848884155514	1.14731279624261	1.01831533517859	1.17295570751394
Nup49	Rpb10	1.23149128357538	1.10043957058309	1.23891175520458	1.29056775698615
Nup49	Rpb11	1.21809288294335	1.17538448928703	1.08986080742107	1.32828071855309
Nup49	Rpb2	0.998263255203126	NA	1.11944876640776	NA
Nup49	Rpb3	1.26493491237653	1.17450792737088	1.0443283833126	1.12907942654459
Nup49	Rpb5	0.939044594040943	NA	0.883868903856383	NA
Nup49	Rpb8	0.813247006575407	1.13636399716277	0.664972955449652	1.40678817642611
Nup49	Rpb9	1.09356972617089	1.0712918493041	0.879424486037935	1.17247752383696
Nup49	Rpc10	0.796408012722176	NA	0.536865056705234	NA
Nup49	Rpo26	1.23905722082069	NA	1.19550831309535	NA
Nup57	Nsp1	1.75247993282787	2.30131455162894	NA	NA
Nup57	Nup1	0.879194374506289	1.02218731782015	NA	NA
Nup57	Nup100	1.03385410817504	1.12379793070842	NA	NA
Nup57	Nup116	1.34820241054695	1.72610468914045	NA	NA
Nup57	Nup120	0.939420222112678	NA	NA	NA
Nup57	Nup145	1.07566849176859	1.07019453359038	NA	NA
Nup57	Nup157	1.12646367274578	1.22954319906255	NA	NA
Nup57	Nup159	1.29345116183578	2.0305073379517	NA	NA
Nup57	Nup192	1.47371642896331	NA	NA	NA
Nup57	Nup2	1.06572029768245	0.628776269955533	NA	NA
Nup57	Nup49	4.88835997173226	NA	NA	NA
Nup57	Nup57	4.7861355089931	NA	NA	NA
Nup57	Nup60	0.952285906479992	1.01913638970299	NA	NA
Nup57	Nup82	1.22261073405837	1.39784832646739	NA	NA
Nup57	Nup85	1.02451455317031	1.17498896241105	NA	NA
Nup57	Rpb10	1.22834830428706	1.22624470370801	NA	NA
Nup57	Rpb11	1.14501129540839	1.22566941351963	NA	NA
Nup57	Rpb2	0.994524785526552	NA	NA	NA
Nup57	Rpb3	1.2195822090312	1.14098408773785	NA	NA
Nup57	Rpb5	0.904354275345744	NA	NA	NA
Nup57	Rpb8	0.95100684090628	1.30094371918313	NA	NA
Nup57	Rpb9	0.878320836096924	1.19681219070514	NA	NA
Nup57	Rpc10	0.850177799168787	NA	NA	NA
Nup57	Rpo26	1.11829840831123	NA	NA	NA
Nup60	Nsp1	1.05028580440181	0.898809315034723	0.98235344697239	0.606385488484786
Nup60	Nup1	1.00497273612642	1.58425912747461	1.17013326783982	1.41118603063354
Nup60	Nup100	1.12707332473395	1.33063651934791	1.55874402595907	1.42906933040278
Nup60	Nup116	1.23858649963193	1.14672220125778	1.14796365280269	0.867490630449206
Nup60	Nup120	0.969287851301079	NA	1.03224918685546	NA
Nup60	Nup145	1.0384274369585	1.23530461737722	1.13757603716248	1.04314537272768
Nup60	Nup157	0.979212330730953	1.03669250735759	1.05707252830454	1.04103415988872
Nup60	Nup159	1.09511056390253	1.04041584851322	0.91439311570144	0.960636939909181
Nup60	Nup192	0.997289540224097	NA	0.988968315763801	NA
Nup60	Nup2	1.36984678627374	0.769174881622478	1.18675466127006	0.710552407948785
Nup60	Nup49	1.02532889437786	NA	0.86688812681223	NA
Nup60	Nup57	1.18187825081904	NA	1.17844887364506	NA
Nup60	Nup60	1.41722910708427	1.82087921894686	1.81238537118033	1.73623407050154
Nup60	Nup82	0.978923094918822	1.15679769699072	1.12411325223182	1.30215238155933
Nup60	Nup85	1.13301563286032	1.15941115013415	1.21492664088332	1.14391780713938
Nup60	Rpb10	1.12547158333587	0.966859417525643	0.986105714167588	1.03401984205141
Nup60	Rpb11	1.10952745132283	1.11051143109219	1.04087265077601	1.19086472688124
Nup60	Rpb2	1.28768702297755	NA	1.12045878174642	NA
Nup60	Rpb3	1.22532515132301	1.16472746525529	1.32948757801201	1.17970305663757
Nup60	Rpb5	0.81912206585034	NA	1.08043135876704	NA
Nup60	Rpb8	0.75102550524305	1.07140169413845	0.584603843832513	1.00536620132958
Nup60	Rpb9	1.06824522940399	1.12066634564396	0.93986569740086	1.05866096828909
Nup60	Rpc10	0.906298274750833	NA	0.641250468968722	NA
Nup60	Rpo26	1.41358895530871	NA	1.14258653377195	NA
Nup82	Nsp1	1.36579605419667	2.26983179787192	1.79198547704348	4.30896235666054
Nup82	Nup1	1.05723352765841	0.891906015784332	0.928168615708953	1.00672270465299
Nup82	Nup100	2.95825795766122	3.12076966424542	3.21019657885461	2.91439701639124
Nup82	Nup116	3.80945634721112	4.32797008355866	4.30002830878022	5.85695418548655
Nup82	Nup120	2.33063979966345	NA	2.6882733169071	NA
Nup82	Nup145	1.45260163088884	1.05490543248639	1.2736458838563	0.945878501093229
Nup82	Nup157	1.57090752459889	2.93736537378515	1.66184069786629	1.97707644582052
Nup82	Nup159	2.41090005577896	3.10710798124192	3.06386972273757	6.24205400586412
Nup82	Nup192	0.953453047643732	NA	0.958326328355333	NA
Nup82	Nup2	0.956113745309255	0.49571964507502	0.751091882778691	0.653643525576252
Nup82	Nup49	1.24321249107957	NA	1.35679470468591	NA
Nup82	Nup57	1.30489703113457	NA	2.12497178318998	NA
Nup82	Nup60	1.00337255845465	0.896082134987427	0.824351131418547	0.800434822011697
Nup82	Nup82	4.29935929756217	4.98264889724986	4.92871772388574	7.81809100034782
Nup82	Nup85	1.9845524615364	2.07929233573833	2.118001795504	2.26027021886546
Nup82	Rpb10	1.10668094468533	1.06244158763462	0.976892228420058	1.03624340624392
Nup82	Rpb11	1.14012989854822	1.08563120768501	1.06496079615735	1.15984595322323
Nup82	Rpb2	0.849778691272575	NA	0.91488099603064	NA
Nup82	Rpb3	0.80254774165859	1.04763459318084	1.11889942339714	1.21374063839098
Nup82	Rpb5	0.81988524087587	NA	0.931559185011227	NA
Nup82	Rpb8	0.7425649410461	1.1816050695222	0.576332221635006	1.07137731030326
Nup82	Rpb9	0.75845780287472	1.05828831603484	0.871989487824465	0.896099556869405
Nup82	Rpc10	0.693639953980376	NA	0.496531998526969	NA
Nup82	Rpo26	1.1488013392428	NA	1.04121666455925	NA
Nup85	Nsp1	1.08848118102327	1.29048110001011	1.0023879619965	NA
Nup85	Nup1	0.876509018125215	0.954845014207395	0.876075779714347	0.968068622083462
Nup85	Nup100	2.15961421248067	2.00428735597721	2.01318611221418	2.02533891157056
Nup85	Nup116	0.929148414686664	1.13493169171499	1.20113729905625	1.02273288921322
Nup85	Nup120	2.80255543552595	NA	3.67065604856936	NA
Nup85	Nup145	3.43537438315811	3.70252320461816	2.99120556786534	5.31126908529572
Nup85	Nup157	1.11932033823456	1.32965994818479	0.912129063629381	0.993693842540565
Nup85	Nup159	0.994424538130603	0.988564296243513	0.955777144725439	1.36442785213717
Nup85	Nup192	0.815272928991559	NA	0.813503242848016	NA
Nup85	Nup2	0.823502788038862	0.60240024967308	0.827404221182886	0.50690353383198
Nup85	Nup49	1.08506102066584	NA	0.964267125172782	NA
Nup85	Nup57	1.04823481816679	NA	1.05970701334611	NA
Nup85	Nup60	0.984015525220114	0.977584372904649	0.908854350654329	1.1128304317617
Nup85	Nup82	2.17093479150223	2.71652412598004	2.4587432825892	3.75023082694639
Nup85	Nup85	0.727751486567422	0.862782589325858	0.842895869138534	0.955161665371343
Nup85	Rpb10	1.00786653932907	0.997259790803426	0.92197951604642	0.85852465696053
Nup85	Rpb11	1.28734393646251	1.07526959505715	1.00787074863983	1.09365866675269
Nup85	Rpb2	1.00704396697509	NA	1.04204704768341	NA
Nup85	Rpb3	1.16186144324407	0.96812685752374	0.940180912942717	1.15240313259895
Nup85	Rpb5	0.900995758633925	NA	1.02323605914382	NA
Nup85	Rpb8	0.839083384458209	1.22103775674287	0.789575679908747	1.30371985744747
Nup85	Rpb9	1.0356671557203	1.08164635741091	0.83623203718903	1.02487671991592
Nup85	Rpc10	0.78426921440685	NA	0.481277745233427	NA
Nup85	Rpo26	1.14584251534576	NA	1.07122188259368	NA
Rpb10	Nsp1	0.682840572460862	0.53660924489003	0.993470790036495	1.19414383703761
Rpb10	Nup1	0.687538862251476	0.555081877637328	0.926578827144932	0.979141599983228
Rpb10	Nup100	0.790520040460721	0.586951838336381	0.97579042036155	0.920923027544485
Rpb10	Nup116	0.726536440760611	0.684749852828608	1.12502097923902	1.10109441986366
Rpb10	Nup120	0.76718384917886	NA	0.970472946822954	NA
Rpb10	Nup145	0.685804322590502	0.61903033201739	0.983629460927865	0.94493783199487
Rpb10	Nup157	0.806774801490962	0.529739674633441	0.889789344566003	1.08462629575669
Rpb10	Nup159	0.796840218457489	0.576635250719979	0.98692540545543	1.10146623133458
Rpb10	Nup192	0.56351857104092	NA	0.772327656007746	NA
Rpb10	Nup2	0.696309809684036	0.430186851059067	0.913598348528409	0.462175849029337
Rpb10	Nup49	0.820181365814858	NA	0.898045157191154	NA
Rpb10	Nup57	0.457027467067273	NA	0.82100889101206	NA
Rpb10	Nup60	0.904285945487277	0.688824178335774	1.01026553573682	1.31816112343275
Rpb10	Nup82	0.638806941249236	0.605555998991644	0.857999388956667	0.825615222539322
Rpb10	Nup85	0.642234908250817	0.502746220049129	0.90087349216261	0.591721330724427
Rpb10	Rpb10	1.44405605882701	1.32621270329374	11.0490802608586	9.39453688895903
Rpb10	Rpb11	0.770227314929126	0.755839783968167	2.78541035619667	5.23858998330033
Rpb10	Rpb2	1.38481082393952	NA	4.59874145971772	NA
Rpb10	Rpb3	1.26388048475291	1.69250610007236	4.64281185953572	7.47717813731582
Rpb10	Rpb5	0.74403960732466	NA	1.12350777684067	NA
Rpb10	Rpb8	0.616415691330395	0.739686382687148	0.76857544663006	1.70838482481334
Rpb10	Rpb9	0.700836683260954	0.678184945193139	0.965398418057936	1.36249665978595
Rpb10	Rpc10	0.551205765537281	NA	0.635316254523941	NA
Rpb10	Rpo26	0.708048485017772	NA	1.13591854060711	NA
Rpb11	Nsp1	0.976374513961247	0.878097598006716	1.01321204026935	0.992297631830703
Rpb11	Nup1	0.952352532922282	0.948416924107123	1.03602444802433	1.04881645617905
Rpb11	Nup100	0.917735170728301	0.908023127933347	0.861058971726241	0.907504076002453
Rpb11	Nup116	0.888300944920122	0.913284629082316	0.947138371029824	0.785623030609
Rpb11	Nup120	0.94727782566018	NA	0.922984974865939	NA
Rpb11	Nup145	1.04555240050971	1.13439389216121	1.05220105318382	0.897955198255311
Rpb11	Nup157	0.90244478088385	0.921741461605327	0.888903352323585	0.679260812237284
Rpb11	Nup159	0.967169433176544	0.967400185131656	0.94667502920121	0.914908794000278
Rpb11	Nup192	1.00910484686902	NA	0.90399490213247	NA
Rpb11	Nup2	0.861952358519352	0.644985907802772	0.904922317101631	0.488270803733963
Rpb11	Nup49	0.801644444715747	NA	0.89303189287514	NA
Rpb11	Nup57	1.12663611934548	NA	0.926198251894787	NA
Rpb11	Nup60	0.777170855325005	0.9766219130546	0.956917039764929	0.856189751214881
Rpb11	Nup82	1.0215609434258	1.02125018396776	0.99437204232125	1.21407722552437
Rpb11	Nup85	0.979543991681168	0.962206256379316	0.99591006618894	0.916510500889439
Rpb11	Rpb10	1.89226463506009	2.08706122378437	4.5354323957271	2.51514741221468
Rpb11	Rpb11	1.31386226214479	1.61658725541669	1.93672686386299	1.26314942137383
Rpb11	Rpb2	1.1921779371414	NA	1.66572976100683	NA
Rpb11	Rpb3	7.81661705953928	9.5592207389087	9.93615534044608	16.0461475269378
Rpb11	Rpb5	0.668069375987518	NA	0.872721188870342	NA
Rpb11	Rpb8	0.770117227729163	1.92750640335836	0.632265858116442	1.36767648445675
Rpb11	Rpb9	0.918215738961557	1.03879548700719	0.885765991240026	0.927453765210208
Rpb11	Rpc10	0.823590095697255	NA	0.650046546759379	NA
Rpb11	Rpo26	1.13337055755055	NA	0.993336258582592	NA
Rpb2	Nsp1	0.977205325749698	1.10686904969553	0.904438552516676	0.605375289733223
Rpb2	Nup1	1.17192004422328	0.913549329961339	0.983877924157131	0.883213563960083
Rpb2	Nup100	0.83427278432461	1.0302797584674	1.0637521155902	1.06603151126621
Rpb2	Nup116	0.960292145136912	0.943606841965093	1.03134611760879	1.03808451374001
Rpb2	Nup120	0.941772622645026	NA	0.842651920889846	NA
Rpb2	Nup145	1.08166720012854	0.930006967570253	0.954066402391342	0.813853510533275
Rpb2	Nup157	0.923389403075435	0.940448900673631	0.93964674106793	0.834208828318689
Rpb2	Nup159	1.09686791471447	0.910051091161292	0.966501156019379	0.87793701904052
Rpb2	Nup192	0.874664455474204	NA	0.953095207085063	NA
Rpb2	Nup2	0.787200307357789	0.586633139864813	0.846863089242527	0.551912573969285
Rpb2	Nup49	1.00613721015762	NA	0.856341078205735	NA
Rpb2	Nup57	1.04875516448201	NA	0.992474146058453	NA
Rpb2	Nup60	0.777777953354573	0.931978705696619	0.90122483705111	0.785242555165822
Rpb2	Nup82	1.02453720399152	0.88770514956258	0.820364303448653	0.851958672033179
Rpb2	Nup85	0.894983584155198	1.02436474863777	0.880471884666373	1.32122064735738
Rpb2	Rpb10	5.50845014297468	5.71094212253391	6.70281893496072	6.2457393861778
Rpb2	Rpb11	1.48554868746638	1.57980599115589	1.39003696245072	1.41316846793192
Rpb2	Rpb2	0.805421849083113	NA	1.12911101802305	NA
Rpb2	Rpb3	3.61706291799564	4.98147894718955	3.7492178847896	7.88339089769854
Rpb2	Rpb5	5.80020828572292	NA	6.75901685692774	NA
Rpb2	Rpb8	0.869791856693236	1.4496905742726	0.796880635781843	1.40989678090847
Rpb2	Rpb9	0.85705407137414	1.08782212584072	0.825628128929024	1.08732965948825
Rpb2	Rpc10	0.758069043891945	NA	0.525355210397628	NA
Rpb2	Rpo26	5.45876476914876	NA	4.52692776914913	NA
Rpb3	Nsp1	0.909861150357515	0.884438299547304	0.932345245243766	0.473367237821339
Rpb3	Nup1	0.789433929952635	0.79313471678823	0.857353868619427	0.783052480681792
Rpb3	Nup100	0.880528081304197	0.821278333961504	0.98168791132403	0.714772831530716
Rpb3	Nup116	0.611108458518272	0.75731754160825	0.822788731357029	0.998943571150892
Rpb3	Nup120	0.946734609604828	NA	0.841021603714981	NA
Rpb3	Nup145	0.690105081367784	0.832045074284961	0.80286516592987	0.590961227784607
Rpb3	Nup157	0.843122399435245	0.700122052153872	0.720549130917104	0.511185340630128
Rpb3	Nup159	0.780580932355834	0.744194648836672	0.759425516570226	0.515883477400955
Rpb3	Nup192	0.905147321784777	NA	0.815025768126382	NA
Rpb3	Nup2	0.851018594825131	0.472075111646241	0.789790428170047	0.206667658005151
Rpb3	Nup49	0.992411826353365	NA	0.852443988304297	NA
Rpb3	Nup57	0.969946494698988	NA	0.779640627557012	NA
Rpb3	Nup60	0.69910632551014	0.871595504335872	0.82325370644896	0.803581480948651
Rpb3	Nup82	0.881072237646376	0.861552068265064	0.863813064606739	0.625236123177283
Rpb3	Nup85	0.630223258021569	0.688493630729573	0.762650113783235	0.503883765906913
Rpb3	Rpb10	3.8734532930559	4.11029420867853	7.55989396130927	4.95145251638782
Rpb3	Rpb11	4.6745137397218	5.66808779909482	6.7137720421765	11.0574622794791
Rpb3	Rpb2	5.81502765895188	NA	5.63921244379902	NA
Rpb3	Rpb3	0.880609533076213	1.16427415988319	1.08371552604513	0.926635211123138
Rpb3	Rpb5	1.33122454256529	NA	1.47206315442343	NA
Rpb3	Rpb8	2.54761060275041	7.0630652867559	2.6696475812919	7.48018194848886
Rpb3	Rpb9	0.974442035062032	1.11186967073479	0.870540210155247	0.974203461195271
Rpb3	Rpc10	0.550775834735735	NA	0.457660743626676	NA
Rpb3	Rpo26	6.8779150886842	NA	6.62242227593886	NA
Rpb5	Nsp1	0.9499440443278	0.536244423980426	NA	NA
Rpb5	Nup1	0.750826861900015	0.881816298662976	NA	NA
Rpb5	Nup100	1.05663125979834	0.833268152692028	NA	NA
Rpb5	Nup116	0.806102616184704	0.79045215886063	NA	NA
Rpb5	Nup120	0.88599767319564	NA	NA	NA
Rpb5	Nup145	0.86227396490801	0.805032618268524	NA	NA
Rpb5	Nup157	0.78015834557504	0.827820092027655	NA	NA
Rpb5	Nup159	0.970873400297836	0.829569078383851	NA	NA
Rpb5	Nup192	0.86827908551485	NA	NA	NA
Rpb5	Nup2	0.413809240979087	0.540621461031479	NA	NA
Rpb5	Nup49	1.0675308723127	NA	NA	NA
Rpb5	Nup57	0.786961069497963	NA	NA	NA
Rpb5	Nup60	0.709575743125503	0.703213867629475	NA	NA
Rpb5	Nup82	0.813900421451033	0.880799102762134	NA	NA
Rpb5	Nup85	0.671215883741956	0.788467723932768	NA	NA
Rpb5	Rpb10	0.972022466469536	0.928938228806844	NA	NA
Rpb5	Rpb11	1.05029176580656	1.05657270966481	NA	NA
Rpb5	Rpb2	6.20123547566959	NA	NA	NA
Rpb5	Rpb3	1.08833227971078	1.47136567419946	NA	NA
Rpb5	Rpb5	0.693423851903219	NA	NA	NA
Rpb5	Rpb8	0.6960481871275	1.39239234192735	NA	NA
Rpb5	Rpb9	1.08761481491937	1.19736771092863	NA	NA
Rpb5	Rpc10	0.525297162647476	NA	NA	NA
Rpb5	Rpo26	1.23893257145139	NA	NA	NA
Rpb8	Nsp1	0.84230258485297	0.827352437340082	0.95508410130108	1.03660272716644
Rpb8	Nup1	0.956284565340495	0.853120937035981	0.897586177986464	1.01093980580242
Rpb8	Nup100	0.918559845659792	1.04313422599952	1.09057436848756	1.22084155937981
Rpb8	Nup116	0.90744120007214	0.944452636679519	1.05254266030569	1.26489460260739
Rpb8	Nup120	0.931579275883086	NA	0.895998424036714	NA
Rpb8	Nup145	0.893550213555336	0.983209810893488	1.00904284399797	1.11407377655418
Rpb8	Nup157	0.919369791002838	1.04131882173776	1.04098968778218	1.09903329082988
Rpb8	Nup159	1.02966051851825	0.996580158250406	0.983548122499326	0.902017668240637
Rpb8	Nup192	0.891545918146857	NA	0.871822720247041	NA
Rpb8	Nup2	0.704496613591649	0.477504336424881	0.811576648573213	0.460966115241145
Rpb8	Nup49	0.990106922094782	NA	0.979524685402306	NA
Rpb8	Nup57	0.87226611747401	NA	1.05434948946494	NA
Rpb8	Nup60	1.01724786000632	1.03375939626691	0.987767560771117	1.0621995688943
Rpb8	Nup82	0.8794433053055	0.822513834415062	0.762322186547564	0.711750362738901
Rpb8	Nup85	0.888806937123102	0.874410861671731	0.842218046579088	0.989210376259487
Rpb8	Rpb10	1.36593469046027	1.46923445248509	2.0938053984322	1.47559227053909
Rpb8	Rpb11	1.48318323443378	1.48490402069674	1.96113250779822	1.41460589103669
Rpb8	Rpb2	0.95943185863509	NA	1.23979784209812	NA
Rpb8	Rpb3	7.79950253404084	6.62751332759162	9.74163238882414	8.56079649384533
Rpb8	Rpb5	1.38691129320476	NA	1.47084597200526	NA
Rpb8	Rpb8	1.20429787989304	5.07685837701185	0.937687660816616	NA
Rpb8	Rpb9	0.969016880406087	1.1344732894571	1.02730293589728	1.17826722794083
Rpb8	Rpc10	0.736628212932209	NA	0.691260811530492	NA
Rpb8	Rpo26	1.31101107063201	NA	1.2299311813571	NA
Rpb9	Nsp1	0.872802365009052	0.85271727512935	0.85778795448828	0.531653408479507
Rpb9	Nup1	0.871393694621854	0.893189685904074	0.885527599898883	0.768894405025377
Rpb9	Nup100	0.944055351412951	0.751563565080574	0.783056049079019	0.595501726321662
Rpb9	Nup116	0.74381676518352	0.791655678958314	0.843032158693969	0.729755030090502
Rpb9	Nup120	0.94089906788834	NA	0.764086439149926	NA
Rpb9	Nup145	0.701376414635067	0.997941737448778	0.882780631215467	0.862915114860712
Rpb9	Nup157	0.827253635579056	0.801853899604856	0.725758223156609	0.597722435491463
Rpb9	Nup159	0.756856150801994	0.829274501148247	0.780447695348863	0.624014834154684
Rpb9	Nup192	0.830394643450957	NA	0.811988954405602	NA
Rpb9	Nup2	0.702004630922059	0.610285163617745	0.94049720896259	0.467670339108725
Rpb9	Nup49	0.935090345566561	NA	0.914984925530243	NA
Rpb9	Nup57	0.904756340995498	NA	0.844209621857428	NA
Rpb9	Nup60	0.765819463754846	1.00096557142882	0.896076623047597	0.753544997198328
Rpb9	Nup82	0.902785392949697	0.947406773028628	0.942404674206687	0.8737551456206
Rpb9	Nup85	0.755045495063762	1.05432216314605	0.885862043646243	1.11009846055529
Rpb9	Rpb10	0.880266724742908	0.906999062270953	0.926638302659977	0.798413201978808
Rpb9	Rpb11	0.701834176662006	0.937509420161128	0.897359723544846	0.83060882931953
Rpb9	Rpb2	0.921448745967167	NA	0.903831190362889	NA
Rpb9	Rpb3	1.00632915688493	1.01792258707733	1.04097157659503	1.00970897249576
Rpb9	Rpb5	0.771475062282243	NA	0.82037415567085	NA
Rpb9	Rpb8	0.586605797701538	1.17839921436422	0.547659393091433	1.0428665986214
Rpb9	Rpb9	0.550211317397272	0.888773468751303	0.731899903827354	1.18360664795895
Rpb9	Rpc10	0.716916981551586	NA	0.575425303138365	NA
Rpb9	Rpo26	1.07346550505009	NA	0.933394508807763	NA
Rpc10	Nsp1	0.665070594379613	0.440532889465149	0.746804679750206	1.26927706249147
Rpc10	Nup1	0.761252976336133	0.566408759343504	0.866367709569676	0.85761470705064
Rpc10	Nup100	0.78090437687792	0.554395543967505	0.908660080251133	0.869662669058049
Rpc10	Nup116	0.724813873959497	0.536736940962415	0.812544754957184	0.739202786287416
Rpc10	Nup120	0.656077097936647	NA	0.856731175661813	NA
Rpc10	Nup145	0.759042787348925	0.498870622150493	0.815002185928369	0.738118430162082
Rpc10	Nup157	0.601175533483037	0.473033529910832	0.847386891414599	0.772983081531225
Rpc10	Nup159	0.713266790498292	0.485030072771741	0.762054211219436	0.679970758092587
Rpc10	Nup192	0.54282537984953	NA	0.812527919111753	NA
Rpc10	Nup2	0.820521237534506	0.415575469145407	0.857986552691023	0.474765325005483
Rpc10	Nup49	0.685900151682082	NA	0.827912229629032	NA
Rpc10	Nup57	0.577725378961528	NA	0.886696826109884	NA
Rpc10	Nup60	0.744172273769376	0.431703246469001	0.759310206090568	0.813373080774917
Rpc10	Nup82	0.736228574089237	0.502351510648653	0.795856537899059	0.760738225814478
Rpc10	Nup85	0.822603269293835	0.493297186530153	0.980640629105379	0.981948249370079
Rpc10	Rpb10	0.64632350769541	0.625502849947687	1.05228117931379	0.976321555755662
Rpc10	Rpb11	0.69346295301817	0.659311092169432	1.0322215838279	1.21503595720235
Rpc10	Rpb2	0.678543084332516	NA	0.911557095878877	NA
Rpc10	Rpb3	0.661969403090618	0.606545573591167	1.02587358070175	0.854783686077327
Rpc10	Rpb5	0.670085595793952	NA	0.933741883234869	NA
Rpc10	Rpb8	0.446340677956739	0.587994896895179	0.552507016070992	1.00423919202458
Rpc10	Rpb9	0.630670709340051	0.539502449191094	0.908577103706497	0.878119426699011
Rpc10	Rpc10	0.460723676147534	NA	0.535501129045065	NA
Rpc10	Rpo26	0.567916721178083	NA	0.902677527092058	NA
Rpo26	Nsp1	1.00014111941661	0.514726790716853	0.87393370350785	NA
Rpo26	Nup1	0.923173913289611	1.08785909019841	1.04706948262105	0.945287567413238
Rpo26	Nup100	0.83272003785159	0.773757686770732	0.84873829405367	0.741695107912339
Rpo26	Nup116	0.876626742601948	0.832079889297759	0.814716038369313	0.658260047492884
Rpo26	Nup120	0.969922492095466	NA	0.873061239665585	NA
Rpo26	Nup145	0.99783068613944	0.962409623620477	1.00759612442512	1.02715417667392
Rpo26	Nup157	0.930692823069568	0.800198560502015	0.736574940426601	0.350047970416213
Rpo26	Nup159	0.982445146247057	0.887414242083104	0.877429539093183	0.685106941689071
Rpo26	Nup192	0.979045919767838	NA	0.819806265430799	NA
Rpo26	Nup2	0.990373452384963	0.64075218452266	0.917681103729296	0.644496854519421
Rpo26	Nup49	0.867565466285609	NA	0.921643429266994	NA
Rpo26	Nup57	1.16018683614213	NA	0.788016577056172	NA
Rpo26	Nup60	0.812759827121429	0.932434529450994	1.01698499780563	0.988268371776187
Rpo26	Nup82	1.0178365993364	0.998940956398304	0.981366144520785	0.866237030476152
Rpo26	Nup85	0.886977140842067	1.06981201481814	0.971007507986537	1.20230256008813
Rpo26	Rpb10	0.921256968211961	0.922011879893816	0.889762259204253	0.935123507432584
Rpo26	Rpb11	0.830570389451038	0.901380132464951	0.867725340962302	0.90269505061526
Rpo26	Rpb2	7.68540130972772	NA	7.91483609522654	NA
Rpo26	Rpb3	9.2166090937775	7.99526227843586	10.1237448848432	7.88811734357126
Rpo26	Rpb5	0.843809489585537	NA	0.76876665535357	NA
Rpo26	Rpb8	0.727983015276681	0.946756660965306	0.552032968568436	0.691817916255767
Rpo26	Rpb9	0.852300802076163	0.970009295028501	0.786319755989605	1.01219873091257
Rpo26	Rpc10	0.856812976233496	NA	0.671145368852213	NA
Rpo26	Rpo26	1.47463436779902	NA	1.24885903769801	NA
