# Supplementary material for: Evidence for the Robustness of Protein Complexes to Inter-Species Hybridization
Source: PLoS Genet. 2012 Dec 27;8(12):e1003161. doi: 10.1371/journal.pgen.1003161 (PMC3531474; doi:10.1371/journal.pgen.1003161)
Supplement: Dataset S2 — Contains SI values corrected for comparisons A) Scer vs. Hybrid 2 (protein of interest tagged in MATa); B) Scer vs. Hybrid 1 (protein of interest tagged in MATα); C) Skud vs. Hybrid 1 (protein of interest tagged in MATa); D) Skud vs. Hybrid 2 (protein of interest tagged in MATα); E) Scer vs. Skud. (XLSX) [file pgen.1003161.s002.xlsx]

## Sheet: A) Scer vs. Hybrid2
A	Alpha	Scer	Hybrid2	p.value			Sc	H2
Nsp1	Nsp1	2.068561	1.137900	0.000		t	1.413589	1.374917
Nsp1	Nup1	1.037528	1.046488	0.486
Nsp1	Nup100	1.642462	2.080670	0.042
Nsp1	Nup116	2.977618	3.325142	0.085
Nsp1	Nup120	1.665685	1.538254	0.308
Nsp1	Nup145	0.992844	1.121762	0.306
Nsp1	Nup157	1.295515	1.097862	0.218
Nsp1	Nup159	2.328167	2.743298	0.051
Nsp1	Nup192	1.160718	1.278282	0.322
Nsp1	Nup2	0.946694	1.056566	0.332
Nsp1	Nup49	4.568931	3.215568	0.000
Nsp1	Nup57	4.884536	4.905909	0.466
Nsp1	Nup60	1.038283	0.962081	0.382
Nsp1	Nup82	2.613409	3.110632	0.025
Nsp1	Nup85	1.179196	1.325137	0.283
Nsp1	Rpb10	1.061627	1.076071	0.477
Nsp1	Rpb11	1.035833	1.127286	0.359
Nsp1	Rpb2	1.299980	1.094841	0.209
Nsp1	Rpb3	1.268516	1.169346	0.348
Nsp1	Rpb5	0.756360	1.094810	0.091
Nsp1	Rpb8	0.647236	0.727666	0.376
Nsp1	Rpb9	1.004501	1.094431	0.362
Nsp1	Rpc10	0.668013	0.792180	0.312
Nsp1	Rpo26	1.067924	1.087955	0.469
Nup1	Nsp1	0.814814	0.973784	0.265
Nup1	Nup1	1.082418	0.911227	0.250
Nup1	Nup100	1.496696	1.524046	0.457
Nup1	Nup116	1.149792	1.324374	0.246
Nup1	Nup120	1.127989	1.082038	0.428
Nup1	Nup145	0.726446	1.012765	0.130
Nup1	Nup157	1.214588	1.170865	0.432
Nup1	Nup159	1.106169	1.012108	0.355
Nup1	Nup192	0.921467	0.938242	0.474
Nup1	Nup2	1.004756	1.022755	0.472
Nup1	Nup49	1.300703	1.126023	0.246
Nup1	Nup57	1.394409	1.132482	0.151
Nup1	Nup60	1.115795	1.210328	0.355
Nup1	Nup82	0.958130	0.925427	0.449
Nup1	Nup85	0.738566	1.064797	0.099
Nup1	Rpb10	0.866106	1.022150	0.269
Nup1	Rpb11	1.251236	1.004453	0.165
Nup1	Rpb2	0.847388	1.036269	0.228
Nup1	Rpb3	1.243795	0.959181	0.131
Nup1	Rpb5	1.001281	0.966694	0.446
Nup1	Rpb8	0.568479	0.760344	0.225
Nup1	Rpb9	1.068438	0.951848	0.323
Nup1	Rpc10	0.655580	0.755307	0.347
Nup1	Rpo26	1.303850	1.071386	0.180
Nup100	Nsp1	1.227462	1.114441	0.328
Nup100	Nup1	0.840907	0.841142	0.500
Nup100	Nup100	1.188130	1.307593	0.319
Nup100	Nup116	3.761350	3.990758	0.183
Nup100	Nup120	1.991688	2.049008	0.411
Nup100	Nup145	1.449016	1.199907	0.163
Nup100	Nup157	2.413127	1.896070	0.021
Nup100	Nup159	3.030587	2.845234	0.233
Nup100	Nup192	0.859911	0.972423	0.329
Nup100	Nup2	0.870268	0.996089	0.310
Nup100	Nup49	1.000426	1.121682	0.316
Nup100	Nup57	1.300172	1.496558	0.219
Nup100	Nup60	1.028665	1.184027	0.270
Nup100	Nup82	3.525012	3.504474	0.468
Nup100	Nup85	1.800957	1.648149	0.273
Nup100	Rpb10	1.000731	1.098655	0.350
Nup100	Rpb11	1.021570	1.029102	0.488
Nup100	Rpb2	1.128448	1.004682	0.313
Nup100	Rpb3	1.123788	0.908439	0.198
Nup100	Rpb5	0.825605	1.050966	0.187
Nup100	Rpb8	0.570505	0.522043	0.424
Nup100	Rpb9	0.821658	1.008809	0.230
Nup100	Rpc10	0.494543	0.442807	0.419
Nup100	Rpo26	1.059798	1.101266	0.435
Nup116	Nsp1	2.353113	2.153661	0.216
Nup116	Nup1	1.001582	1.089081	0.365
Nup116	Nup100	4.159232	4.490281	0.096
Nup116	Nup116	2.622303	3.450599	0.001
Nup116	Nup120	1.493050	1.480821	0.481
Nup116	Nup145	1.258531	1.170636	0.365
Nup116	Nup157	3.601585	2.699838	0.000
Nup116	Nup159	4.179293	3.882192	0.121
Nup116	Nup192	1.210766	1.147352	0.401
Nup116	Nup2	1.041692	1.068606	0.458
Nup116	Nup49	1.652394	1.572582	0.377
Nup116	Nup57	2.485279	2.507003	0.466
Nup116	Nup60	1.147267	1.180770	0.447
Nup116	Nup82	5.075386	4.879193	0.220
Nup116	Nup85	1.174489	1.231290	0.411
Nup116	Rpb10	1.349639	1.275963	0.386
Nup116	Rpb11	1.282405	1.239724	0.433
Nup116	Rpb2	1.362645	1.185343	0.242
Nup116	Rpb3	1.201680	1.328480	0.309
Nup116	Rpb5	1.054608	1.294275	0.172
Nup116	Rpb8	0.809038	0.794600	0.477
Nup116	Rpb9	1.014550	1.185697	0.250
Nup116	Rpc10	0.841376	0.771098	0.391
Nup116	Rpo26	1.082101	1.374917	0.124
Nup120	Nsp1	1.408437	1.187275	0.192
Nup120	Nup1	0.983223	1.014938	0.450
Nup120	Nup100	2.408704	2.291029	0.321
Nup120	Nup116	1.184123	1.434165	0.162
Nup120	Nup120	0.866272	0.851926	0.477
Nup120	Nup145	1.990938	1.567082	0.047
Nup120	Nup157	1.003965	1.152316	0.279
Nup120	Nup159	1.034300	1.017450	0.474
Nup120	Nup192	0.801972	1.076812	0.139
Nup120	Nup2	0.842149	0.977442	0.297
Nup120	Nup49	1.026727	0.982625	0.431
Nup120	Nup57	1.118890	1.260277	0.289
Nup120	Nup60	0.704346	0.893887	0.228
Nup120	Nup82	3.276664	3.752917	0.030
Nup120	Nup85	3.234189	2.572205	0.005
Nup120	Rpb10	0.907109	1.068237	0.263
Nup120	Rpb11	0.928217	1.047199	0.320
Nup120	Rpb2	1.129106	1.067565	0.404
Nup120	Rpb3	1.287812	1.076872	0.203
Nup120	Rpb5	0.794433	0.863572	0.393
Nup120	Rpb8	0.672615	0.644200	0.455
Nup120	Rpb9	0.900199	0.878686	0.466
Nup120	Rpc10	0.636664	0.615070	0.466
Nup120	Rpo26	1.240559	1.087867	0.274
Nup145	Nsp1	0.711400	0.992424	0.134
Nup145	Nup1	1.021990	0.888789	0.300
Nup145	Nup100	1.182304	1.087184	0.354
Nup145	Nup116	0.862382	1.087300	0.188
Nup145	Nup120	2.117043	1.163468	0.000
Nup145	Nup145	0.992345	1.086106	0.356
Nup145	Nup157	1.098267	0.941065	0.268
Nup145	Nup159	1.050258	0.974347	0.382
Nup145	Nup192	0.999981	0.971157	0.455
Nup145	Nup2	0.997059	0.896210	0.346
Nup145	Nup49	0.867500	1.034411	0.255
Nup145	Nup57	0.935810	1.141715	0.209
Nup145	Nup60	0.949368	1.164885	0.198
Nup145	Nup82	1.425291	1.260003	0.257
Nup145	Nup85	3.586612	3.563957	0.464
Nup145	Rpb10	0.831400	1.026704	0.221
Nup145	Rpb11	0.979773	1.141728	0.262
Nup145	Rpb2	1.154269	1.174130	0.469
Nup145	Rpb3	1.093177	1.192875	0.347
Nup145	Rpb5	0.804709	1.019525	0.199
Nup145	Rpb8	0.810157	0.764361	0.428
Nup145	Rpb9	0.912928	0.969941	0.411
Nup145	Rpc10	0.843236	0.656071	0.230
Nup145	Rpo26	1.087745	1.116645	0.455
Nup157	Nsp1	1.050872	1.057307	0.490
Nup157	Nup1	1.013145	1.020093	0.489
Nup157	Nup100	2.279775	2.109293	0.251
Nup157	Nup116	2.949922	2.902680	0.426
Nup157	Nup120	1.019572	1.063758	0.431
Nup157	Nup145	0.837802	1.005251	0.255
Nup157	Nup157	1.251295	1.051069	0.215
Nup157	Nup159	1.609460	1.803753	0.222
Nup157	Nup192	0.823303	0.957400	0.299
Nup157	Nup2	1.039293	0.952827	0.367
Nup157	Nup49	1.372243	1.083260	0.127
Nup157	Nup57	1.288374	1.141110	0.281
Nup157	Nup60	1.022470	1.052432	0.453
Nup157	Nup82	1.445442	1.631010	0.232
Nup157	Nup85	1.000990	1.007038	0.490
Nup157	Rpb10	1.126797	1.070638	0.412
Nup157	Rpb11	1.219997	1.129667	0.361
Nup157	Rpb2	0.920752	1.064810	0.285
Nup157	Rpb3	1.131693	1.061476	0.391
Nup157	Rpb5	0.983076	1.035258	0.419
Nup157	Rpb8	0.786909	0.764505	0.465
Nup157	Rpb9	1.001526	1.000560	0.498
Nup157	Rpc10	0.772591	0.746356	0.459
Nup157	Rpo26	0.991249	1.226999	0.176
Nup159	Nsp1	1.395172	1.262010	0.300
Nup159	Nup1	0.900075	0.820763	0.377
Nup159	Nup100	2.674206	3.119829	0.040
Nup159	Nup116	4.106401	3.863248	0.169
Nup159	Nup120	0.929476	0.970159	0.436
Nup159	Nup145	0.812188	0.871304	0.408
Nup159	Nup157	1.880266	1.473257	0.054
Nup159	Nup159	4.080695	3.627889	0.037
Nup159	Nup192	0.956549	1.039374	0.372
Nup159	Nup2	0.810242	0.858559	0.424
Nup159	Nup49	1.238641	1.533940	0.122
Nup159	Nup57	1.936234	2.710296	0.001
Nup159	Nup60	0.647073	0.795197	0.280
Nup159	Nup82	2.806011	2.469391	0.092
Nup159	Nup85	0.708992	0.716958	0.487
Nup159	Rpb10	0.977033	1.060179	0.372
Nup159	Rpb11	0.963960	0.997450	0.447
Nup159	Rpb2	1.156707	1.094252	0.403
Nup159	Rpb3	1.141720	0.950123	0.225
Nup159	Rpb5	0.744600	1.002288	0.155
Nup159	Rpb8	0.694389	0.514978	0.240
Nup159	Rpb9	1.059915	1.032479	0.457
Nup159	Rpc10	0.718808	0.489975	0.184
Nup159	Rpo26	0.947232	1.012687	0.398
Nup192	Nsp1	0.845105	0.972289	0.308
Nup192	Nup1	0.910715	0.816664	0.355
Nup192	Nup100	0.916911	0.918729	0.497
Nup192	Nup116	0.842924	1.010504	0.254
Nup192	Nup120	0.730120	0.821917	0.359
Nup192	Nup145	0.652207	0.781379	0.305
Nup192	Nup157	0.764999	0.913682	0.279
Nup192	Nup159	0.986425	1.199244	0.201
Nup192	Nup192	1.594582	1.261651	0.095
Nup192	Nup2	0.745118	0.726155	0.470
Nup192	Nup49	2.018773	1.886170	0.301
Nup192	Nup57	2.016239	2.168642	0.274
Nup192	Nup60	0.628809	0.766452	0.294
Nup192	Nup82	0.824574	1.021712	0.219
Nup192	Nup85	0.637937	0.718665	0.375
Nup192	Rpb10	1.073547	0.958544	0.325
Nup192	Rpb11	1.073328	0.897752	0.244
Nup192	Rpb2	0.866974	0.927018	0.406
Nup192	Rpb3	1.119061	0.869108	0.162
Nup192	Rpb5	0.979480	0.947345	0.450
Nup192	Rpb8	0.514735	0.515689	0.499
Nup192	Rpb9	0.950324	0.833703	0.323
Nup192	Rpc10	0.457660	0.523878	0.397
Nup192	Rpo26	1.203726	0.897380	0.114
Nup2	Nsp1	0.790887	0.784754	0.490
Nup2	Nup1	0.935627	0.862974	0.387
Nup2	Nup100	1.055333	0.984108	0.389
Nup2	Nup116	0.726460	0.915535	0.228
Nup2	Nup120	0.854055	0.843374	0.483
Nup2	Nup145	0.928674	0.965241	0.443
Nup2	Nup157	1.039737	0.922288	0.322
Nup2	Nup159	0.835891	0.934623	0.349
Nup2	Nup192	0.805291	0.946722	0.289
Nup2	Nup2	1.162255	1.134023	0.456
Nup2	Nup49	0.928595	0.812003	0.323
Nup2	Nup57	0.964930	0.992652	0.456
Nup2	Nup60	1.111511	1.024765	0.366
Nup2	Nup82	0.991814	0.892053	0.347
Nup2	Nup85	0.884033	0.967793	0.371
Nup2	Rpb10	0.843805	0.845630	0.497
Nup2	Rpb11	0.810097	0.817462	0.488
Nup2	Rpb2	0.915677	0.797224	0.320
Nup2	Rpb3	0.942850	0.878759	0.400
Nup2	Rpb5	0.680980	0.776693	0.353
Nup2	Rpb8	0.600342	0.620175	0.469
Nup2	Rpb9	0.755257	0.843880	0.363
Nup2	Rpc10	0.678388	0.687863	0.485
Nup2	Rpo26	1.044484	1.036378	0.487
Nup49	Nsp1	2.523870	1.459039	0.000
Nup49	Nup1	1.064723	1.003990	0.405
Nup49	Nup100	1.183383	1.220670	0.442
Nup49	Nup116	1.805440	2.153561	0.085
Nup49	Nup120	0.844472	0.974983	0.303
Nup49	Nup145	1.109726	1.055687	0.416
Nup49	Nup157	1.300287	1.232163	0.394
Nup49	Nup159	1.605652	2.024277	0.049
Nup49	Nup192	2.160370	1.888854	0.142
Nup49	Nup2	0.795914	0.964365	0.253
Nup49	Nup57	7.755695	7.699398	0.412
Nup49	Nup60	0.875625	0.973469	0.350
Nup49	Nup82	1.137281	1.461738	0.100
Nup49	Nup85	0.847849	1.098806	0.161
Nup49	Rpb10	1.231491	1.312593	0.375
Nup49	Rpb11	1.218093	1.168143	0.422
Nup49	Rpb2	0.998263	1.196818	0.217
Nup49	Rpb3	1.264935	1.124016	0.289
Nup49	Rpb5	0.939045	0.968509	0.454
Nup49	Rpb8	0.813247	0.756370	0.411
Nup49	Rpb9	1.093570	0.964202	0.305
Nup49	Rpc10	0.796408	0.632216	0.259
Nup49	Rpo26	1.239057	1.270529	0.451
Nup60	Nsp1	1.050286	1.047516	0.496
Nup60	Nup1	1.004973	1.130212	0.311
Nup60	Nup100	1.127073	1.301350	0.246
Nup60	Nup116	1.238587	1.120449	0.321
Nup60	Nup120	0.969288	1.069490	0.346
Nup60	Nup145	1.038427	1.115874	0.380
Nup60	Nup157	0.979212	1.080421	0.345
Nup60	Nup159	1.095111	1.017587	0.380
Nup60	Nup192	0.997290	1.050429	0.417
Nup60	Nup2	1.369847	1.137532	0.180
Nup60	Nup49	1.025329	0.996667	0.455
Nup60	Nup57	1.181878	1.133874	0.425
Nup60	Nup60	1.417229	1.413050	0.493
Nup60	Nup82	0.978923	1.109945	0.303
Nup60	Nup85	1.133016	1.149938	0.473
Nup60	Rpb10	1.125472	1.049169	0.382
Nup60	Rpb11	1.109528	1.073287	0.443
Nup60	Rpb2	1.287687	1.108336	0.240
Nup60	Rpb3	1.225325	1.200389	0.461
Nup60	Rpb5	0.819122	1.090708	0.142
Nup60	Rpb8	0.751026	0.872353	0.316
Nup60	Rpb9	1.068245	1.028805	0.438
Nup60	Rpc10	0.906298	0.897299	0.486
Nup60	Rpo26	1.413589	1.118081	0.122
Nup82	Nsp1	1.365796	1.633814	0.145
Nup82	Nup1	1.057234	0.936786	0.317
Nup82	Nup100	2.958258	2.778191	0.239
Nup82	Nup116	3.809456	3.657594	0.275
Nup82	Nup120	2.330640	2.357043	0.459
Nup82	Nup145	1.452602	1.215557	0.175
Nup82	Nup157	1.570908	1.528798	0.434
Nup82	Nup159	2.410900	2.660118	0.163
Nup82	Nup192	0.953453	0.961120	0.488
Nup82	Nup2	0.956114	0.793900	0.261
Nup82	Nup49	1.243213	1.282651	0.438
Nup82	Nup57	1.304897	1.902506	0.009
Nup82	Nup60	1.003373	0.853014	0.277
Nup82	Nup82	4.299359	4.164894	0.298
Nup82	Nup85	1.984553	1.896881	0.365
Nup82	Rpb10	1.106681	0.976102	0.303
Nup82	Rpb11	1.140130	1.047166	0.357
Nup82	Rpb2	0.849779	0.926064	0.382
Nup82	Rpb3	0.802548	1.090690	0.128
Nup82	Rpb5	0.819885	0.939522	0.319
Nup82	Rpb8	0.742565	0.652883	0.362
Nup82	Rpb9	0.758458	0.891454	0.300
Nup82	Rpc10	0.693640	0.588491	0.339
Nup82	Rpo26	1.148801	1.028006	0.317
Nup85	Nsp1	1.088481	1.064859	0.463
Nup85	Nup1	0.876509	0.958575	0.373
Nup85	Nup100	2.159614	1.915385	0.168
Nup85	Nup116	0.929148	1.232095	0.116
Nup85	Nup120	2.802555	3.310048	0.023
Nup85	Nup145	3.435374	2.738331	0.003
Nup85	Nup157	1.119320	0.988911	0.304
Nup85	Nup159	0.994425	1.025639	0.451
Nup85	Nup192	0.815273	0.905924	0.360
Nup85	Nup2	0.823503	0.917620	0.355
Nup85	Nup49	1.085061	1.032782	0.418
Nup85	Nup57	1.048235	1.113089	0.399
Nup85	Nup60	0.984016	0.986156	0.497
Nup85	Nup82	2.170935	2.290295	0.319
Nup85	Nup85	0.727752	0.930656	0.212
Nup85	Rpb10	1.007867	0.997200	0.483
Nup85	Rpb11	1.287344	1.069472	0.195
Nup85	Rpb2	1.007044	1.098230	0.360
Nup85	Rpb3	1.161861	1.012515	0.278
Nup85	Rpb5	0.900996	1.082401	0.237
Nup85	Rpb8	0.839083	0.885790	0.427
Nup85	Rpb9	1.035667	0.925049	0.331
Nup85	Rpc10	0.784269	0.626376	0.267
Nup85	Rpo26	1.145843	1.122779	0.464
Rpb10	Nsp1	0.682841	0.717312	0.446
Rpb10	Nup1	0.687539	0.711199	0.463
Rpb10	Nup100	0.790520	0.715696	0.384
Rpb10	Nup116	0.726536	0.729332	0.496
Rpb10	Nup120	0.767184	0.715210	0.419
Rpb10	Nup145	0.685804	0.716412	0.452
Rpb10	Nup157	0.806775	0.707838	0.348
Rpb10	Nup159	0.796840	0.716713	0.376
Rpb10	Nup192	0.563519	0.697105	0.299
Rpb10	Nup2	0.696310	0.710013	0.478
Rpb10	Nup49	0.820181	0.708592	0.330
Rpb10	Nup57	0.457028	0.701553	0.168
Rpb10	Nup60	0.904286	0.718846	0.232
Rpb10	Nup82	0.638807	0.704933	0.397
Rpb10	Nup85	0.642235	0.708850	0.396
Rpb10	Rpb10	1.444056	1.636143	0.224
Rpb10	Rpb11	0.770227	0.881050	0.331
Rpb10	Rpb2	1.384811	1.046743	0.091
Rpb10	Rpb3	1.263881	1.050770	0.200
Rpb10	Rpb5	0.744040	0.729194	0.477
Rpb10	Rpb8	0.616416	0.696762	0.376
Rpb10	Rpb9	0.700837	0.714746	0.478
Rpb10	Rpc10	0.551206	0.684585	0.300
Rpb10	Rpo26	0.708049	0.730328	0.465
Rpb11	Nsp1	0.976375	0.928724	0.426
Rpb11	Nup1	0.952353	0.944672	0.488
Rpb11	Nup100	0.917735	0.822349	0.353
Rpb11	Nup116	0.888301	0.882530	0.491
Rpb11	Nup120	0.947278	0.865643	0.374
Rpb11	Nup145	1.045552	0.955982	0.362
Rpb11	Nup157	0.902445	0.841816	0.406
Rpb11	Nup159	0.967169	0.882206	0.369
Rpb11	Nup192	1.009105	0.852367	0.268
Rpb11	Nup2	0.861952	0.853015	0.486
Rpb11	Nup49	0.801644	0.844702	0.433
Rpb11	Nup57	1.126636	0.867890	0.154
Rpb11	Nup60	0.777171	0.889366	0.329
Rpb11	Nup82	1.021561	0.915552	0.338
Rpb11	Nup85	0.979544	0.916627	0.402
Rpb11	Rpb10	1.892265	3.391204	0.000
Rpb11	Rpb11	1.313862	1.574378	0.152
Rpb11	Rpb2	1.192178	1.384916	0.224
Rpb11	Rpb3	7.816617	7.166996	0.005
Rpb11	Rpb5	0.668069	0.830503	0.261
Rpb11	Rpb8	0.770117	0.662394	0.336
Rpb11	Rpb9	0.918216	0.839623	0.378
Rpb11	Rpc10	0.823590	0.674825	0.279
Rpb11	Rpo26	1.133371	0.914828	0.195
Rpb2	Nsp1	0.977205	0.965932	0.482
Rpb2	Nup1	1.171920	1.035754	0.296
Rpb2	Nup100	0.834273	1.105958	0.142
Rpb2	Nup116	0.960292	1.077475	0.322
Rpb2	Nup120	0.941773	0.911626	0.453
Rpb2	Nup145	1.081667	1.009552	0.388
Rpb2	Nup157	0.923389	0.996878	0.386
Rpb2	Nup159	1.096868	1.020481	0.382
Rpb2	Nup192	0.874665	1.008698	0.299
Rpb2	Nup2	0.787200	0.915327	0.307
Rpb2	Nup49	1.006137	0.923658	0.373
Rpb2	Nup57	1.048755	1.043310	0.491
Rpb2	Nup60	0.777778	0.963107	0.233
Rpb2	Nup82	1.024537	0.892036	0.301
Rpb2	Nup85	0.894984	0.944867	0.422
Rpb2	Rpb10	5.508450	6.062325	0.015
Rpb2	Rpb11	1.485549	1.392741	0.357
Rpb2	Rpb2	0.805422	1.163404	0.079
Rpb2	Rpb3	3.617063	3.466305	0.276
Rpb2	Rpb5	5.800208	6.111719	0.110
Rpb2	Rpb8	0.869792	0.871396	0.497
Rpb2	Rpb9	0.857054	0.896663	0.438
Rpb2	Rpc10	0.758069	0.632743	0.311
Rpb2	Rpo26	5.458765	4.149860	0.000
Rpb3	Nsp1	0.909861	0.945454	0.444
Rpb3	Nup1	0.789434	0.889609	0.346
Rpb3	Nup100	0.880528	0.982198	0.344
Rpb3	Nup116	0.611109	0.863869	0.160
Rpb3	Nup120	0.946735	0.877446	0.392
Rpb3	Nup145	0.690105	0.849032	0.266
Rpb3	Nup157	0.843122	0.787732	0.414
Rpb3	Nup159	0.780581	0.816683	0.443
Rpb3	Nup192	0.905147	0.858088	0.426
Rpb3	Nup2	0.851019	0.839295	0.482
Rpb3	Nup49	0.992412	0.885952	0.337
Rpb3	Nup57	0.969947	0.831737	0.293
Rpb3	Nup60	0.699106	0.864215	0.258
Rpb3	Nup82	0.881072	0.894419	0.479
Rpb3	Nup85	0.630223	0.819084	0.228
Rpb3	Rpb10	3.873453	5.880884	0.000
Rpb3	Rpb11	4.674514	5.250791	0.012
Rpb3	Rpb2	5.815028	4.450583	0.000
Rpb3	Rpb3	0.880610	1.058177	0.242
Rpb3	Rpb5	1.331225	1.347373	0.475
Rpb3	Rpb8	2.547611	2.239195	0.112
Rpb3	Rpb9	0.974442	0.899428	0.384
Rpb3	Rpc10	0.550776	0.591964	0.436
Rpb3	Rpo26	6.877915	5.182764	0.000
Rpb8	Nsp1	0.842303	0.907748	0.398
Rpb8	Nup1	0.956285	0.863186	0.357
Rpb8	Nup100	0.918560	1.012756	0.355
Rpb8	Nup116	0.907441	0.983281	0.383
Rpb8	Nup120	0.931579	0.861956	0.392
Rpb8	Nup145	0.893550	0.949567	0.413
Rpb8	Nup157	0.919370	0.974327	0.414
Rpb8	Nup159	1.029661	0.929809	0.347
Rpb8	Nup192	0.891546	0.843219	0.424
Rpb8	Nup2	0.704497	0.796527	0.358
Rpb8	Nup49	0.990107	0.926690	0.401
Rpb8	Nup57	0.872266	0.984681	0.329
Rpb8	Nup60	1.017248	0.933079	0.370
Rpb8	Nup82	0.879443	0.758354	0.317
Rpb8	Nup85	0.888807	0.820275	0.394
Rpb8	Rpb10	1.365935	1.790278	0.047
Rpb8	Rpb11	1.483183	1.687454	0.210
Rpb8	Rpb2	0.959432	1.128407	0.253
Rpb8	Rpb3	7.799503	7.717486	0.373
Rpb8	Rpb5	1.386911	1.307473	0.377
Rpb8	Rpb8	1.204298	0.894266	0.111
Rpb8	Rpb9	0.969017	0.963719	0.492
Rpb8	Rpc10	0.736628	0.703280	0.448
Rpb8	Rpo26	1.311011	1.120760	0.227
Rpb9	Nsp1	0.872802	0.830524	0.434
Rpb9	Nup1	0.871394	0.847116	0.462
Rpb9	Nup100	0.944055	0.785824	0.266
Rpb9	Nup116	0.743817	0.821698	0.379
Rpb9	Nup120	0.940899	0.774478	0.256
Rpb9	Nup145	0.701376	0.845473	0.285
Rpb9	Nup157	0.827254	0.751553	0.383
Rpb9	Nup159	0.756856	0.784264	0.457
Rpb9	Nup192	0.830395	0.803130	0.457
Rpb9	Nup2	0.702005	0.879995	0.241
Rpb9	Nup49	0.935090	0.864735	0.391
Rpb9	Nup57	0.904756	0.822402	0.373
Rpb9	Nup60	0.765820	0.853426	0.365
Rpb9	Nup82	0.902785	0.881136	0.466
Rpb9	Nup85	0.755046	0.847316	0.358
Rpb9	Rpb10	0.880267	0.871706	0.487
Rpb9	Rpb11	0.701834	0.854193	0.274
Rpb9	Rpb2	0.921449	0.858064	0.401
Rpb9	Rpb3	1.006329	0.940092	0.397
Rpb9	Rpb5	0.771475	0.808146	0.443
Rpb9	Rpb8	0.586606	0.645026	0.409
Rpb9	Rpb9	0.550211	0.755226	0.210
Rpb9	Rpc10	0.716917	0.661633	0.414
Rpb9	Rpo26	1.073466	0.875747	0.218
Rpc10	Nsp1	0.665071	0.630767	0.446
Rpc10	Nup1	0.761253	0.674812	0.367
Rpc10	Nup100	0.780904	0.690392	0.361
Rpc10	Nup116	0.724814	0.654985	0.392
Rpc10	Nup120	0.656077	0.671262	0.476
Rpc10	Nup145	0.759043	0.655890	0.342
Rpc10	Nup157	0.601176	0.667820	0.396
Rpc10	Nup159	0.713267	0.636385	0.381
Rpc10	Nup192	0.542825	0.654978	0.329
Rpc10	Nup2	0.820521	0.671725	0.279
Rpc10	Nup49	0.685900	0.660646	0.460
Rpc10	Nup57	0.577725	0.682301	0.340
Rpc10	Nup60	0.744172	0.635374	0.334
Rpc10	Nup82	0.736229	0.648837	0.365
Rpc10	Nup85	0.822603	0.716908	0.338
Rpc10	Rpb10	0.646324	0.743299	0.351
Rpc10	Rpb11	0.693463	0.735909	0.434
Rpc10	Rpb2	0.678543	0.691459	0.480
Rpc10	Rpb3	0.661969	0.733571	0.389
Rpc10	Rpb5	0.670086	0.699631	0.454
Rpc10	Rpb8	0.446341	0.559192	0.328
Rpc10	Rpb9	0.630671	0.690361	0.407
Rpc10	Rpc10	0.460724	0.552927	0.358
Rpc10	Rpo26	0.567917	0.688188	0.318
Rpo26	Nsp1	1.000141	0.943984	0.412
Rpo26	Nup1	0.923174	1.102688	0.240
Rpo26	Nup100	0.832720	0.920889	0.364
Rpo26	Nup116	0.876627	0.889702	0.479
Rpo26	Nup120	0.969923	0.943184	0.458
Rpo26	Nup145	0.997831	1.066505	0.393
Rpo26	Nup157	0.930693	0.818074	0.329
Rpo26	Nup159	0.982445	0.947188	0.445
Rpo26	Nup192	0.979046	0.894368	0.369
Rpo26	Nup2	0.990374	0.984085	0.490
Rpo26	Nup49	0.867566	0.987717	0.318
Rpo26	Nup57	1.160187	0.865228	0.123
Rpo26	Nup60	0.812760	1.075112	0.151
Rpo26	Nup82	1.017837	1.042462	0.461
Rpo26	Nup85	0.886977	1.032966	0.283
Rpo26	Rpb10	0.921257	0.958493	0.442
Rpo26	Rpb11	0.830570	0.938293	0.336
Rpo26	Rpb2	7.685401	7.398010	0.129
Rpo26	Rpb3	9.216609	9.422801	0.208
Rpo26	Rpb5	0.843810	0.847583	0.494
Rpo26	Rpb8	0.727983	0.648914	0.378
Rpo26	Rpb9	0.852301	0.863673	0.482
Rpo26	Rpc10	0.856813	0.758099	0.349
Rpo26	Rpo26	1.474634	1.287658	0.231

## Sheet: B) Scer vs. Hybrid1
A	Alpha	Scer	Hybrid1	p.value			Scer	Hybrid1
Nsp1	Nup1	1.037528	0.914398	0.307		t	1.349639	1.243543
Nsp1	Nup100	1.642462	1.951419	0.103
Nsp1	Nup116	2.977618	3.288356	0.102
Nsp1	Nup145	0.992844	1.181716	0.220
Nsp1	Nup157	1.295515	1.181150	0.320
Nsp1	Nup159	2.328167	2.800329	0.027
Nsp1	Nup2	0.946694	0.831958	0.320
Nsp1	Nup60	1.038283	0.837406	0.206
Nsp1	Nup82	2.613409	3.633959	0.000
Nsp1	Nup85	1.179196	1.253725	0.380
Nsp1	Rpb10	1.061627	1.055644	0.490
Nsp1	Rpb11	1.035833	1.122359	0.362
Nsp1	Rpb3	1.268516	1.108239	0.256
Nsp1	Rpb8	0.647236	0.671703	0.460
Nsp1	Rpb9	1.004501	0.930238	0.381
Nup1	Nsp1	0.814814	0.895608	0.371
Nup1	Nup1	1.082418	1.102634	0.467
Nup1	Nup100	1.496696	1.384961	0.324
Nup1	Nup116	1.149792	0.988273	0.255
Nup1	Nup145	0.726446	0.920887	0.214
Nup1	Nup157	1.214588	0.972994	0.162
Nup1	Nup159	1.106169	0.912033	0.214
Nup1	Nup2	1.004756	0.825231	0.232
Nup1	Nup60	1.115795	0.922421	0.215
Nup1	Nup82	0.958130	0.849757	0.329
Nup1	Nup85	0.738566	0.950113	0.194
Nup1	Rpb10	0.866106	0.858679	0.488
Nup1	Rpb11	1.251236	0.933285	0.097
Nup1	Rpb3	1.243795	0.936700	0.105
Nup1	Rpb8	0.568479	0.623673	0.411
Nup1	Rpb9	1.068438	0.887548	0.230
Nup100	Nsp1	1.396996	1.510160	0.322
Nup100	Nup1	0.985039	1.068600	0.366
Nup100	Nup100	1.355080	1.374556	0.468
Nup100	Nup116	4.097399	3.848062	0.154
Nup100	Nup145	1.633109	0.904325	0.001
Nup100	Nup157	2.660577	2.604186	0.409
Nup100	Nup159	3.318614	3.139781	0.233
Nup100	Nup2	1.016329	0.883802	0.294
Nup100	Nup60	1.185136	1.084732	0.341
Nup100	Nup82	3.845530	3.394483	0.033
Nup100	Nup85	2.008178	1.782048	0.178
Nup100	Rpb10	1.155366	1.043258	0.323
Nup100	Rpb11	1.177574	1.051315	0.303
Nup100	Rpb3	1.286509	0.979638	0.105
Nup100	Rpb8	0.696867	0.686405	0.483
Nup100	Rpb9	0.964525	1.038881	0.381
Nup116	Nsp1	2.353113	2.490941	0.287
Nup116	Nup1	1.001582	0.994510	0.488
Nup116	Nup100	4.159232	3.997774	0.255
Nup116	Nup116	2.622303	3.025066	0.050
Nup116	Nup145	1.258531	1.227161	0.449
Nup116	Nup157	3.601585	3.207755	0.054
Nup116	Nup159	4.179293	4.111440	0.391
Nup116	Nup2	1.041692	0.926493	0.319
Nup116	Nup60	1.147267	0.911634	0.168
Nup116	Nup82	5.075386	4.411744	0.003
Nup116	Nup85	1.174489	1.288502	0.321
Nup116	Rpb10	1.349639	1.098860	0.153
Nup116	Rpb11	1.282405	1.084793	0.210
Nup116	Rpb3	1.201680	1.216697	0.476
Nup116	Rpb8	0.809038	0.746445	0.399
Nup116	Rpb9	1.014550	0.988668	0.458
Nup120	Nsp1	1.408437	1.193346	0.190
Nup120	Nup1	0.983223	0.932341	0.418
Nup120	Nup100	2.408704	2.184642	0.180
Nup120	Nup116	1.184123	1.073635	0.326
Nup120	Nup145	1.990938	1.022397	0.000
Nup120	Nup157	1.003965	1.279800	0.130
Nup120	Nup159	1.034300	1.006696	0.455
Nup120	Nup2	0.842149	0.883942	0.432
Nup120	Nup60	0.704346	0.842524	0.286
Nup120	Nup82	3.276664	3.344783	0.390
Nup120	Nup85	3.234189	3.913371	0.003
Nup120	Rpb10	0.907109	1.026331	0.313
Nup120	Rpb11	0.928217	0.992341	0.397
Nup120	Rpb3	1.287812	1.026290	0.143
Nup120	Rpb8	0.672615	0.641279	0.449
Nup120	Rpb9	0.900199	0.804651	0.348
Nup145	Nsp1	0.710742	0.890315	0.232
Nup145	Nup1	1.055408	0.955693	0.342
Nup145	Nup100	1.233310	1.305845	0.384
Nup145	Nup116	0.878290	1.063111	0.225
Nup145	Nup145	1.022511	0.995501	0.456
Nup145	Nup157	1.140054	1.050876	0.358
Nup145	Nup159	1.086778	0.956961	0.298
Nup145	Nup2	1.027742	0.826775	0.206
Nup145	Nup60	0.974819	1.029952	0.411
Nup145	Nup82	1.502956	1.260635	0.161
Nup145	Nup85	3.901402	2.615376	0.000
Nup145	Rpb10	0.843908	1.068630	0.179
Nup145	Rpb11	1.008559	1.159209	0.269
Nup145	Rpb3	1.134405	1.179560	0.427
Nup145	Rpb8	0.820334	0.737898	0.368
Nup145	Rpb9	0.934381	0.938517	0.493
Nup157	Nsp1	1.050872	0.947346	0.336
Nup157	Nup1	1.013145	1.017648	0.493
Nup157	Nup100	2.279775	1.940755	0.083
Nup157	Nup116	2.949922	2.464766	0.024
Nup157	Nup145	0.837802	1.048984	0.194
Nup157	Nup157	1.251295	1.168484	0.368
Nup157	Nup159	1.609460	1.864563	0.149
Nup157	Nup2	1.039293	0.978894	0.403
Nup157	Nup60	1.022470	1.054919	0.447
Nup157	Nup82	1.445442	1.265309	0.231
Nup157	Nup85	1.000990	0.960735	0.435
Nup157	Rpb10	1.126797	1.075497	0.417
Nup157	Rpb11	1.219997	1.243543	0.462
Nup157	Rpb3	1.131693	1.218323	0.362
Nup157	Rpb8	0.786909	0.751519	0.443
Nup157	Rpb9	1.001526	1.007882	0.490
Nup159	Nsp1	1.395172	1.665811	0.134
Nup159	Nup1	0.900075	0.903325	0.495
Nup159	Nup100	2.674206	2.956108	0.125
Nup159	Nup116	4.106401	3.780985	0.092
Nup159	Nup145	0.812188	0.906898	0.349
Nup159	Nup157	1.880266	1.936579	0.409
Nup159	Nup159	4.080695	3.532083	0.013
Nup159	Nup2	0.810242	0.967563	0.260
Nup159	Nup60	0.647073	0.860367	0.192
Nup159	Nup82	2.806011	3.236192	0.039
Nup159	Nup85	0.708992	0.899051	0.219
Nup159	Rpb10	0.977033	1.200871	0.180
Nup159	Rpb11	0.963960	1.051046	0.361
Nup159	Rpb3	1.141720	1.008655	0.293
Nup159	Rpb8	0.694389	0.678440	0.474
Nup159	Rpb9	1.059915	1.062829	0.495
Nup192	Nsp1	0.845105	1.187146	0.081
Nup192	Nup1	0.910715	0.901262	0.485
Nup192	Nup100	0.916911	1.141264	0.180
Nup192	Nup116	0.842924	0.873475	0.450
Nup192	Nup145	0.652207	0.934535	0.124
Nup192	Nup157	0.764999	1.054514	0.118
Nup192	Nup159	0.986425	1.287397	0.109
Nup192	Nup2	0.745118	0.800099	0.411
Nup192	Nup60	0.628809	0.843258	0.191
Nup192	Nup82	0.824574	0.890596	0.394
Nup192	Nup85	0.637937	0.762202	0.306
Nup192	Rpb10	1.073547	1.096494	0.463
Nup192	Rpb11	1.073328	1.100502	0.456
Nup192	Rpb3	1.119061	0.957477	0.255
Nup192	Rpb8	0.514735	0.604550	0.357
Nup192	Rpb9	0.950324	0.879305	0.386
Nup2	Nsp1	0.790887	0.961708	0.243
Nup2	Nup1	0.935627	0.964143	0.454
Nup2	Nup100	1.055333	0.966068	0.358
Nup2	Nup116	0.726460	0.908625	0.228
Nup2	Nup145	0.928674	1.065431	0.288
Nup2	Nup157	1.039737	0.951774	0.360
Nup2	Nup159	0.835891	0.998468	0.253
Nup2	Nup2	1.162255	0.922428	0.164
Nup2	Nup60	1.111511	0.935399	0.236
Nup2	Nup82	0.991814	0.996930	0.492
Nup2	Nup85	0.884033	0.956488	0.384
Nup2	Rpb10	0.843805	0.899492	0.410
Nup2	Rpb11	0.810097	0.917364	0.331
Nup2	Rpb3	0.942850	0.998153	0.411
Nup2	Rpb8	0.600342	0.638882	0.437
Nup2	Rpb9	0.755257	0.892209	0.288
Nup49	Nsp1	2.523870	2.112095	0.046
Nup49	Nup1	1.064723	0.954131	0.326
Nup49	Nup100	1.183383	1.336504	0.266
Nup49	Nup116	1.805440	1.672758	0.294
Nup49	Nup145	1.109726	1.174060	0.396
Nup49	Nup157	1.300287	1.233322	0.392
Nup49	Nup159	1.605652	1.972172	0.067
Nup49	Nup2	0.795914	0.988960	0.215
Nup49	Nup60	0.875625	0.876520	0.499
Nup49	Nup82	1.137281	1.463930	0.091
Nup49	Nup85	0.847849	1.075360	0.176
Nup49	Rpb10	1.231491	1.102253	0.299
Nup49	Rpb11	1.218093	1.139255	0.374
Nup49	Rpb3	1.264935	1.213004	0.416
Nup49	Rpb8	0.813247	0.711060	0.338
Nup49	Rpb9	1.093570	0.935046	0.259
Nup57	Nsp1	1.752480	1.504673	0.156
Nup57	Nup1	0.879194	0.940810	0.401
Nup57	Nup100	1.033854	1.142107	0.329
Nup57	Nup116	1.348202	1.635596	0.120
Nup57	Nup145	1.075669	1.116930	0.433
Nup57	Nup157	1.126464	1.108155	0.470
Nup57	Nup159	1.293451	1.685013	0.055
Nup57	Nup2	1.065720	0.957837	0.330
Nup57	Nup60	0.952286	0.950170	0.497
Nup57	Nup82	1.222611	1.278308	0.410
Nup57	Nup85	1.024515	1.101753	0.376
Nup57	Rpb10	1.228348	1.220530	0.487
Nup57	Rpb11	1.145011	1.178806	0.445
Nup57	Rpb3	1.219582	1.180864	0.437
Nup57	Rpb8	0.951007	0.752940	0.209
Nup57	Rpb9	0.878321	1.010294	0.295
Nup60	Nsp1	1.050286	0.913216	0.288
Nup60	Nup1	1.004973	1.061225	0.409
Nup60	Nup100	1.127073	1.333602	0.199
Nup60	Nup116	1.238587	1.104056	0.291
Nup60	Nup145	1.038427	1.258345	0.185
Nup60	Nup157	0.979212	0.983213	0.493
Nup60	Nup159	1.095111	0.989928	0.334
Nup60	Nup2	1.369847	1.090651	0.127
Nup60	Nup60	1.417229	1.395441	0.465
Nup60	Nup82	0.978923	1.092249	0.322
Nup60	Nup85	1.133016	1.086898	0.425
Nup60	Rpb10	1.125472	0.976667	0.272
Nup60	Rpb11	1.109528	1.088230	0.465
Nup60	Rpb3	1.225325	1.203627	0.465
Nup60	Rpb8	0.751026	0.694530	0.409
Nup60	Rpb9	1.068245	0.964646	0.336
Nup82	Nsp1	1.365796	1.491396	0.304
Nup82	Nup1	1.057234	0.912899	0.278
Nup82	Nup100	2.958258	2.990946	0.447
Nup82	Nup116	3.809456	4.022611	0.192
Nup82	Nup145	1.452602	1.103835	0.077
Nup82	Nup157	1.570908	2.214605	0.004
Nup82	Nup159	2.410900	2.440830	0.451
Nup82	Nup2	0.956114	0.831969	0.306
Nup82	Nup60	1.003373	0.881828	0.310
Nup82	Nup82	4.299359	4.045307	0.150
Nup82	Nup85	1.984553	1.964124	0.467
Nup82	Rpb10	1.106681	1.066529	0.435
Nup82	Rpb11	1.140130	1.068661	0.385
Nup82	Rpb3	0.802548	1.091367	0.119
Nup82	Rpb8	0.742565	0.722573	0.467
Nup82	Rpb9	0.758458	0.927250	0.245
Nup85	Nsp1	1.088481	1.078390	0.484
Nup85	Nup1	0.876509	0.926383	0.419
Nup85	Nup100	2.159614	1.957283	0.204
Nup85	Nup116	0.929148	1.093240	0.251
Nup85	Nup145	3.435374	3.371496	0.397
Nup85	Nup157	1.119320	1.173018	0.413
Nup85	Nup159	0.994425	0.953526	0.434
Nup85	Nup2	0.823503	0.932886	0.328
Nup85	Nup60	0.984016	0.927092	0.408
Nup85	Nup82	2.170935	2.296154	0.305
Nup85	Nup85	0.727752	0.804024	0.378
Nup85	Rpb10	1.007867	1.005248	0.496
Nup85	Rpb11	1.287344	1.060511	0.177
Nup85	Rpb3	1.161861	1.015141	0.274
Nup85	Rpb8	0.839083	0.732607	0.332
Nup85	Rpb9	1.035667	0.941253	0.350
Rpb10	Nsp1	0.682841	0.760471	0.376
Rpb10	Nup1	0.687539	0.840740	0.266
Rpb10	Nup100	0.790520	0.645083	0.276
Rpb10	Nup116	0.726536	0.680232	0.425
Rpb10	Nup145	0.685804	0.730512	0.428
Rpb10	Nup157	0.806775	0.654773	0.267
Rpb10	Nup159	0.796840	0.664335	0.294
Rpb10	Nup2	0.696310	0.769976	0.382
Rpb10	Nup60	0.904286	0.766721	0.287
Rpb10	Nup82	0.638807	0.666762	0.455
Rpb10	Nup85	0.642235	0.460682	0.229
Rpb10	Rpb10	1.444056	1.314516	0.298
Rpb10	Rpb11	0.770227	0.809267	0.437
Rpb10	Rpb3	1.263881	1.709623	0.034
Rpb10	Rpb8	0.616416	0.610119	0.490
Rpb10	Rpb9	0.700837	0.699381	0.498
Rpb11	Nsp1	0.976375	0.904482	0.385
Rpb11	Nup1	0.952353	0.925006	0.456
Rpb11	Nup100	0.917735	0.942338	0.460
Rpb11	Nup116	0.888301	0.889895	0.497
Rpb11	Nup145	1.045552	1.171916	0.303
Rpb11	Nup157	0.902445	0.908739	0.490
Rpb11	Nup159	0.967169	0.938668	0.454
Rpb11	Nup2	0.861952	0.973171	0.325
Rpb11	Nup60	0.777171	0.926558	0.271
Rpb11	Nup82	1.021561	0.987624	0.445
Rpb11	Nup85	0.979544	0.898837	0.371
Rpb11	Rpb10	1.892265	2.029837	0.287
Rpb11	Rpb11	1.313862	1.486278	0.241
Rpb11	Rpb3	7.816617	9.251649	0.000
Rpb11	Rpb8	0.770117	0.912380	0.281
Rpb11	Rpb9	0.918216	0.915565	0.496
Rpb2	Nsp1	0.977205	1.000958	0.461
Rpb2	Nup1	1.171920	0.917536	0.149
Rpb2	Nup100	0.834273	1.055526	0.183
Rpb2	Nup116	0.960292	0.917713	0.431
Rpb2	Nup145	1.081667	0.996861	0.365
Rpb2	Nup157	0.923389	0.920859	0.496
Rpb2	Nup159	1.096868	0.898406	0.209
Rpb2	Nup2	0.787200	0.917971	0.297
Rpb2	Nup60	0.777778	0.901764	0.306
Rpb2	Nup82	1.024537	0.884544	0.284
Rpb2	Nup85	0.894984	0.958113	0.398
Rpb2	Rpb10	5.508450	5.436868	0.385
Rpb2	Rpb11	1.485549	1.457349	0.454
Rpb2	Rpb3	3.617063	4.862847	0.000
Rpb2	Rpb8	0.869792	0.790791	0.373
Rpb2	Rpb9	0.857054	0.944956	0.360
Rpb3	Nsp1	0.909861	0.907156	0.496
Rpb3	Nup1	0.789434	0.891739	0.338
Rpb3	Nup100	0.880528	0.862028	0.470
Rpb3	Nup116	0.611109	0.746807	0.290
Rpb3	Nup145	0.690105	0.912957	0.181
Rpb3	Nup157	0.843122	0.765159	0.375
Rpb3	Nup159	0.780581	0.781968	0.498
Rpb3	Nup2	0.851019	0.809602	0.433
Rpb3	Nup60	0.699106	0.868228	0.245
Rpb3	Nup82	0.881072	0.864358	0.473
Rpb3	Nup85	0.630223	0.637816	0.488
Rpb3	Rpb10	3.873453	3.932001	0.405
Rpb3	Rpb11	4.674514	4.672940	0.497
Rpb3	Rpb3	0.880610	1.203193	0.094
Rpb3	Rpb8	2.547611	2.219207	0.090
Rpb3	Rpb9	0.974442	0.959372	0.475
Rpb5	Nsp1	0.949944	0.760317	0.219
Rpb5	Nup1	0.750827	0.910738	0.257
Rpb5	Nup100	1.056631	0.873128	0.227
Rpb5	Nup116	0.806103	0.777206	0.453
Rpb5	Nup145	0.862274	0.889821	0.455
Rpb5	Nup157	0.780158	0.847890	0.391
Rpb5	Nup159	0.970873	0.841905	0.299
Rpb5	Nup2	0.413809	0.874445	0.030
Rpb5	Nup60	0.709576	0.774713	0.395
Rpb5	Nup82	0.813900	0.879214	0.395
Rpb5	Nup85	0.671216	0.733155	0.400
Rpb5	Rpb10	0.972023	0.941015	0.450
Rpb5	Rpb11	1.050292	1.045805	0.493
Rpb5	Rpb3	1.088332	1.497609	0.047
Rpb5	Rpb8	0.696048	0.776211	0.372
Rpb5	Rpb9	1.087615	1.010627	0.377
Rpb8	Nsp1	0.842303	0.883082	0.434
Rpb8	Nup1	0.956285	0.904590	0.416
Rpb8	Nup100	0.918560	1.067427	0.272
Rpb8	Nup116	0.907441	0.918489	0.482
Rpb8	Nup145	0.893550	1.042428	0.272
Rpb8	Nup157	0.919370	0.986210	0.392
Rpb8	Nup159	1.029661	0.959153	0.387
Rpb8	Nup2	0.704497	0.814738	0.326
Rpb8	Nup60	1.017248	0.958291	0.405
Rpb8	Nup82	0.879443	0.834225	0.427
Rpb8	Nup85	0.888807	0.815113	0.382
Rpb8	Rpb10	1.365935	1.448980	0.367
Rpb8	Rpb11	1.483183	1.382704	0.341
Rpb8	Rpb3	7.799503	6.440944	0.000
Rpb8	Rpb8	1.204298	1.713784	0.019
Rpb8	Rpb9	0.969017	0.972923	0.494
Rpb9	Nsp1	0.872802	0.893779	0.466
Rpb9	Nup1	0.871394	0.913174	0.432
Rpb9	Nup100	0.944055	0.797484	0.275
Rpb9	Nup116	0.743817	0.778310	0.444
Rpb9	Nup145	0.701376	1.055046	0.074
Rpb9	Nup157	0.827254	0.831068	0.494
Rpb9	Nup159	0.756856	0.841698	0.364
Rpb9	Nup2	0.702005	0.940345	0.165
Rpb9	Nup60	0.765820	0.940078	0.238
Rpb9	Nup82	0.902785	0.930626	0.455
Rpb9	Nup85	0.755046	0.986681	0.172
Rpb9	Rpb10	0.880267	0.920388	0.435
Rpb9	Rpb11	0.701834	0.952158	0.153
Rpb9	Rpb3	1.006329	1.062882	0.409
Rpb9	Rpb8	0.586606	0.721757	0.290
Rpb9	Rpb9	0.550211	0.825628	0.130
Rpc10	Nsp1	0.665071	0.719954	0.411
Rpc10	Nup1	0.761253	0.843166	0.369
Rpc10	Nup100	0.780904	0.614942	0.249
Rpc10	Nup116	0.724814	0.544441	0.231
Rpc10	Nup145	0.759043	0.627596	0.296
Rpc10	Nup157	0.601176	0.618034	0.473
Rpc10	Nup159	0.713267	0.600024	0.322
Rpc10	Nup2	0.820521	0.756154	0.396
Rpc10	Nup60	0.744172	0.623921	0.312
Rpc10	Nup82	0.736229	0.587102	0.271
Rpc10	Nup85	0.822603	0.451671	0.065
Rpc10	Rpb10	0.646324	0.655736	0.485
Rpc10	Rpb11	0.693463	0.733344	0.435
Rpc10	Rpb3	0.661969	0.668484	0.489
Rpc10	Rpb8	0.446341	0.571519	0.305
Rpc10	Rpb9	0.630671	0.616242	0.477
Rpo26	Nsp1	1.000141	0.751243	0.155
Rpo26	Nup1	0.923174	0.954879	0.448
Rpo26	Nup100	0.832720	0.818032	0.476
Rpo26	Nup116	0.876627	0.815396	0.401
Rpo26	Nup145	0.997831	1.024613	0.456
Rpo26	Nup157	0.930693	0.829995	0.340
Rpo26	Nup159	0.982445	0.882514	0.342
Rpo26	Nup2	0.990374	0.969166	0.465
Rpo26	Nup60	0.812760	0.902017	0.358
Rpo26	Nup82	1.017837	0.970404	0.423
Rpo26	Nup85	0.886977	1.001453	0.320
Rpo26	Rpb10	0.921257	0.934503	0.478
Rpo26	Rpb11	0.830570	0.923740	0.352
Rpo26	Rpb3	9.216609	7.752241	0.000
Rpo26	Rpb8	0.727983	0.662812	0.395
Rpo26	Rpb9	0.852301	0.874328	0.464

## Sheet: C) Skud vs. Hybrid1
A	Alpha	Skud	Hybrid1	p.value			Skud	Hybrid1
Nsp1	Nup1	0.941634	0.898903	0.447		t	1.382635	1.307975
Nsp1	Nup100	1.854163	1.997954	0.327
Nsp1	Nup116	3.303972	3.527627	0.243
Nsp1	Nup145	1.042370	1.145836	0.374
Nsp1	Nup157	0.953542	1.342211	0.113
Nsp1	Nup159	3.943659	3.619185	0.156
Nsp1	Nup2	0.860441	0.495708	0.128
Nsp1	Nup60	1.161319	0.816097	0.141
Nsp1	Nup82	4.555627	4.449725	0.371
Nsp1	Nup85	1.070738	1.334351	0.206
Nsp1	Rpb10	0.952895	1.050864	0.380
Nsp1	Rpb11	1.059308	1.153902	0.384
Nsp1	Rpb3	1.173610	1.065233	0.368
Nsp1	Rpb8	1.073247	0.981696	0.388
Nsp1	Rpb9	0.996039	1.063271	0.417
Nup1	Nsp1	0.957156	0.857055	0.378
Nup1	Nup1	1.705900	1.777547	0.412
Nup1	Nup100	1.600492	1.386110	0.252
Nup1	Nup116	0.798079	1.020518	0.244
Nup1	Nup145	0.805333	0.841304	0.455
Nup1	Nup157	1.095803	1.020920	0.408
Nup1	Nup159	0.945645	0.929462	0.480
Nup1	Nup2	0.562808	0.488597	0.409
Nup1	Nup60	0.906961	0.969173	0.423
Nup1	Nup82	0.899926	0.842636	0.429
Nup1	Nup85	0.900136	1.015976	0.359
Nup1	Rpb10	0.703274	0.841362	0.334
Nup1	Rpb11	0.878692	0.913515	0.457
Nup1	Rpb3	0.810617	0.886309	0.407
Nup1	Rpb8	0.788964	0.792951	0.495
Nup1	Rpb9	1.215707	0.992062	0.243
Nup100	Nsp1	2.775216	2.314326	0.076
Nup100	Nup1	1.420843	1.618682	0.269
Nup100	Nup100	1.572984	1.374872	0.269
Nup100	Nup116	4.940716	4.137711	0.006
Nup100	Nup145	0.825429	0.821967	0.496
Nup100	Nup157	2.662094	3.538690	0.003
Nup100	Nup159	3.955650	4.102706	0.324
Nup100	Nup2	0.632365	0.550513	0.400
Nup100	Nup60	1.048569	1.261426	0.254
Nup100	Nup82	4.194244	4.139471	0.432
Nup100	Nup85	1.327726	1.888364	0.041
Nup100	Rpb10	1.175711	1.037689	0.334
Nup100	Rpb11	1.204192	1.063578	0.331
Nup100	Rpb3	1.023027	0.931095	0.387
Nup100	Rpb8	0.989102	1.039474	0.438
Nup100	Rpb9	1.317189	1.244497	0.411
Nup116	Nsp1	5.420414	4.640025	0.008
Nup116	Nup1	1.111000	1.272846	0.307
Nup116	Nup100	5.376320	4.208267	0.000
Nup116	Nup116	3.562817	3.240639	0.158
Nup116	Nup145	1.143769	1.198896	0.432
Nup116	Nup157	2.804464	4.470309	0.000
Nup116	Nup159	4.922010	5.486754	0.039
Nup116	Nup2	0.716087	0.595642	0.354
Nup116	Nup60	0.939224	0.949751	0.487
Nup116	Nup82	5.729382	5.457389	0.199
Nup116	Nup85	1.098772	1.370818	0.199
Nup116	Rpb10	1.133458	1.096830	0.455
Nup116	Rpb11	1.228114	1.106141	0.352
Nup116	Rpb3	1.174300	1.178360	0.495
Nup116	Rpb8	1.231868	1.275419	0.446
Nup116	Rpb9	1.116824	1.160738	0.446
Nup120	Nsp1	1.215172	1.563072	0.140
Nup120	Nup1	0.973688	0.982658	0.489
Nup120	Nup100	1.435768	2.249864	0.006
Nup120	Nup116	0.914468	1.113563	0.268
Nup120	Nup145	0.994175	0.959822	0.457
Nup120	Nup157	1.158958	1.494480	0.148
Nup120	Nup159	1.214970	1.064300	0.320
Nup120	Nup2	0.742923	0.550661	0.275
Nup120	Nup60	0.919317	0.825314	0.385
Nup120	Nup82	5.422208	4.075081	0.000
Nup120	Nup85	3.290586	4.123321	0.005
Nup120	Rpb10	1.305690	1.019685	0.187
Nup120	Rpb11	1.064931	0.988598	0.406
Nup120	Rpb3	0.990840	0.979756	0.486
Nup120	Rpb8	0.954508	0.862136	0.387
Nup120	Rpb9	1.107893	0.853782	0.215
Nup145	Nsp1	0.959489	0.844503	0.360
Nup145	Nup1	1.113268	1.091658	0.473
Nup145	Nup100	1.055780	1.300655	0.223
Nup145	Nup116	1.016032	1.102091	0.394
Nup145	Nup145	0.958190	0.928420	0.463
Nup145	Nup157	1.097509	1.141131	0.446
Nup145	Nup159	1.141530	0.993457	0.323
Nup145	Nup2	0.707730	0.490230	0.249
Nup145	Nup60	1.303931	1.162790	0.330
Nup145	Nup82	0.961911	1.374952	0.099
Nup145	Nup85	2.977070	2.762211	0.252
Nup145	Rpb10	0.997807	1.064676	0.418
Nup145	Rpb11	1.025657	1.200754	0.293
Nup145	Rpb3	1.382635	1.139624	0.225
Nup145	Rpb8	1.151194	1.241832	0.389
Nup145	Rpb9	1.066335	1.077082	0.487
Nup157	Nsp1	1.241929	0.979740	0.207
Nup157	Nup1	1.174875	1.380848	0.261
Nup157	Nup100	2.139498	1.986436	0.317
Nup157	Nup116	2.949195	2.629907	0.160
Nup157	Nup145	0.974356	0.990864	0.480
Nup157	Nup157	1.368471	1.322661	0.443
Nup157	Nup159	1.862453	2.286262	0.094
Nup157	Nup2	0.684443	0.651035	0.459
Nup157	Nup60	1.289996	1.207745	0.399
Nup157	Nup82	1.359236	1.381007	0.473
Nup157	Nup85	1.001008	1.027114	0.468
Nup157	Rpb10	1.130211	1.071980	0.428
Nup157	Rpb11	1.179566	1.307975	0.345
Nup157	Rpb3	1.050967	1.180056	0.344
Nup157	Rpb8	1.346301	1.295356	0.437
Nup157	Rpb9	1.139270	1.192789	0.434
Nup159	Nsp1	4.044825	2.683417	0.000
Nup159	Nup1	0.776711	0.847216	0.413
Nup159	Nup100	2.843688	3.083141	0.228
Nup159	Nup116	3.615161	4.064596	0.081
Nup159	Nup145	0.909267	0.824971	0.397
Nup159	Nup157	1.428016	2.508228	0.000
Nup159	Nup159	4.926114	4.661508	0.205
Nup159	Nup2	0.692332	0.639058	0.434
Nup159	Nup60	0.954298	0.857442	0.382
Nup159	Nup82	4.045777	3.934396	0.364
Nup159	Nup85	0.948687	0.962431	0.483
Nup159	Rpb10	1.134008	1.205334	0.412
Nup159	Rpb11	0.998546	1.063235	0.420
Nup159	Rpb3	0.966262	0.961362	0.494
Nup159	Rpb8	1.117926	1.008171	0.366
Nup159	Rpb9	1.187331	1.284444	0.381
Nup192	Nsp1	1.884521	1.548371	0.148
Nup192	Nup1	0.942116	0.837586	0.373
Nup192	Nup100	1.009388	1.122887	0.362
Nup192	Nup116	0.605020	0.895387	0.183
Nup192	Nup145	0.845570	0.857238	0.486
Nup192	Nup157	0.874417	1.146747	0.198
Nup192	Nup159	1.300116	1.464136	0.305
Nup192	Nup2	0.547714	0.462030	0.395
Nup192	Nup60	0.799674	0.826635	0.467
Nup192	Nup82	1.112670	0.895545	0.250
Nup192	Nup85	0.986995	0.818928	0.301
Nup192	Rpb10	1.043026	1.094314	0.437
Nup192	Rpb11	1.110689	1.126113	0.481
Nup192	Rpb3	1.016442	0.907980	0.368
Nup192	Rpb8	0.563024	0.717800	0.315
Nup192	Rpb9	1.058628	0.978312	0.401
Nup2	Nsp1	1.071922	0.889696	0.285
Nup2	Nup1	0.905353	0.992403	0.393
Nup2	Nup100	0.795353	0.819526	0.470
Nup2	Nup116	0.768998	0.819566	0.437
Nup2	Nup145	0.791828	0.886430	0.384
Nup2	Nup157	0.814817	0.867254	0.435
Nup2	Nup159	0.859768	0.923653	0.421
Nup2	Nup2	0.504836	0.519815	0.481
Nup2	Nup60	0.872821	0.871085	0.498
Nup2	Nup82	0.978706	0.906778	0.411
Nup2	Nup85	0.930682	0.897456	0.459
Nup2	Rpb10	0.725184	0.776728	0.436
Nup2	Rpb11	0.707046	0.784171	0.405
Nup2	Rpb3	0.916858	0.834195	0.399
Nup2	Rpb8	0.827998	0.748663	0.403
Nup2	Rpb9	0.942724	0.877473	0.420
Nup49	Nsp1	4.049904	3.741678	0.169
Nup49	Nup1	1.083387	1.084369	0.499
Nup49	Nup100	1.144063	1.333771	0.278
Nup49	Nup116	1.554055	1.766612	0.254
Nup49	Nup145	1.114140	1.136897	0.472
Nup49	Nup157	1.327821	1.422739	0.384
Nup49	Nup159	2.082027	2.439542	0.133
Nup49	Nup2	0.758560	0.661676	0.382
Nup49	Nup60	0.916888	0.886525	0.462
Nup49	Nup82	1.487054	1.638332	0.319
Nup49	Nup85	1.179925	1.147313	0.460
Nup49	Rpb10	1.261313	1.100440	0.308
Nup49	Rpb11	1.287410	1.175385	0.364
Nup49	Rpb3	1.149563	1.174508	0.469
Nup49	Rpb8	1.341737	1.136364	0.261
Nup49	Rpb9	1.179595	1.071292	0.368
Nup60	Nsp1	0.606386	0.848877	0.225
Nup60	Nup1	1.411186	1.519114	0.369
Nup60	Nup100	1.429069	1.271120	0.312
Nup60	Nup116	0.867491	1.091288	0.243
Nup60	Nup145	1.043145	1.177904	0.338
Nup60	Nup157	1.041034	0.983700	0.429
Nup60	Nup159	0.960637	0.987341	0.467
Nup60	Nup2	0.710552	0.722120	0.486
Nup60	Nup60	1.736234	1.750482	0.482
Nup60	Nup82	1.302152	1.101140	0.266
Nup60	Nup85	1.143918	1.103695	0.450
Nup60	Rpb10	1.034020	0.915417	0.356
Nup60	Rpb11	1.190865	1.055881	0.337
Nup60	Rpb3	1.179703	1.108893	0.413
Nup60	Rpb8	1.005366	1.017639	0.485
Nup60	Rpb9	1.058661	1.065810	0.491
Nup82	Nsp1	3.138754	2.269832	0.003
Nup82	Nup1	1.002301	0.891906	0.366
Nup82	Nup100	2.236511	3.120770	0.003
Nup82	Nup116	4.140259	4.327970	0.280
Nup82	Nup145	0.962937	1.054905	0.387
Nup82	Nup157	1.630092	2.937365	0.000
Nup82	Nup159	4.389407	3.107108	0.000
Nup82	Nup2	0.773869	0.495720	0.193
Nup82	Nup60	0.868839	0.896082	0.466
Nup82	Nup82	5.409057	4.982649	0.092
Nup82	Nup85	1.813310	2.079292	0.204
Nup82	Rpb10	1.021400	1.062442	0.449
Nup82	Rpb11	1.101368	1.085631	0.480
Nup82	Rpb3	1.136236	1.047635	0.391
Nup82	Rpb8	1.044131	1.181605	0.334
Nup82	Rpb9	0.930731	1.058288	0.346
Nup85	Nup1	0.984047	0.954845	0.464
Nup85	Nup100	1.678017	2.004287	0.155
Nup85	Nup116	1.019927	1.134932	0.360
Nup85	Nup145	3.834832	3.702523	0.340
Nup85	Nup157	1.000866	1.329660	0.153
Nup85	Nup159	1.244208	0.988564	0.213
Nup85	Nup2	0.681347	0.602400	0.403
Nup85	Nup60	1.079065	0.977584	0.376
Nup85	Nup82	2.810199	2.716524	0.385
Nup85	Nup85	0.975575	0.862783	0.363
Nup85	Rpb10	0.912144	0.997260	0.396
Nup85	Rpb11	1.066481	1.075270	0.489
Nup85	Rpb3	1.105040	0.968127	0.335
Nup85	Rpb8	1.204361	1.221038	0.479
Nup85	Rpb9	1.021334	1.081646	0.426
Rpb10	Nsp1	0.577338	0.536609	0.450
Rpb10	Nup1	0.547921	0.555082	0.491
Rpb10	Nup100	0.539955	0.586952	0.442
Rpb10	Nup116	0.564607	0.684750	0.354
Rpb10	Nup145	0.543241	0.619030	0.407
Rpb10	Nup157	0.562353	0.529740	0.460
Rpb10	Nup159	0.564658	0.576635	0.485
Rpb10	Nup2	0.477187	0.430187	0.442
Rpb10	Nup60	0.594307	0.688824	0.384
Rpb10	Nup82	0.526914	0.605556	0.403
Rpb10	Nup85	0.494912	0.502746	0.490
Rpb10	Rpb10	1.699351	1.326213	0.123
Rpb10	Rpb11	1.130717	0.755840	0.122
Rpb10	Rpb3	1.437010	1.692506	0.213
Rpb10	Rpb8	0.647699	0.739686	0.387
Rpb10	Rpb9	0.600373	0.678185	0.404
Rpb11	Nsp1	1.087503	0.878098	0.257
Rpb11	Nup1	1.119780	0.948417	0.297
Rpb11	Nup100	1.039079	0.908023	0.342
Rpb11	Nup116	0.969474	0.913285	0.431
Rpb11	Nup145	1.033625	1.134394	0.377
Rpb11	Nup157	0.908732	0.921742	0.484
Rpb11	Nup159	1.043307	0.967400	0.407
Rpb11	Nup2	0.799660	0.644986	0.315
Rpb11	Nup60	1.009774	0.976622	0.459
Rpb11	Nup82	1.214159	1.021250	0.274
Rpb11	Nup85	1.044222	0.962206	0.399
Rpb11	Rpb10	1.957183	2.087061	0.343
Rpb11	Rpb11	1.242183	1.616587	0.122
Rpb11	Rpb3	9.684564	9.559221	0.348
Rpb11	Rpb8	1.301877	1.927506	0.026
Rpb11	Rpb9	1.050472	1.038796	0.486
Rpb2	Nsp1	0.742684	1.106869	0.129
Rpb2	Nup1	0.945583	0.913549	0.460
Rpb2	Nup100	1.079092	1.030280	0.440
Rpb2	Nup116	1.058682	0.943607	0.360
Rpb2	Nup145	0.894931	0.930007	0.457
Rpb2	Nup157	0.909796	0.940449	0.462
Rpb2	Nup159	0.941730	0.910051	0.461
Rpb2	Nup2	0.703641	0.586633	0.358
Rpb2	Nup60	0.874037	0.931979	0.428
Rpb2	Nup82	0.922759	0.887705	0.457
Rpb2	Nup85	1.265451	1.024365	0.227
Rpb2	Rpb10	4.861726	5.710942	0.004
Rpb2	Rpb11	1.332599	1.579806	0.221
Rpb2	Rpb3	6.057669	4.981479	0.000
Rpb2	Rpb8	1.330209	1.449691	0.355
Rpb2	Rpb9	1.094645	1.087822	0.492
Rpb3	Nsp1	0.664158	0.884438	0.247
Rpb3	Nup1	0.877616	0.793135	0.396
Rpb3	Nup100	0.830553	0.821278	0.488
Rpb3	Nup116	1.026425	0.757318	0.201
Rpb3	Nup145	0.745213	0.832045	0.394
Rpb3	Nup157	0.690225	0.700122	0.488
Rpb3	Nup159	0.693463	0.744195	0.437
Rpb3	Nup2	0.480328	0.472075	0.490
Rpb3	Nup60	0.891767	0.871596	0.475
Rpb3	Nup82	0.768837	0.861552	0.387
Rpb3	Nup85	0.685192	0.688494	0.496
Rpb3	Rpb10	3.750795	4.110294	0.132
Rpb3	Rpb11	7.959522	5.668088	0.000
Rpb3	Rpb3	0.976585	1.164274	0.280
Rpb3	Rpb8	5.493788	7.063065	0.000
Rpb3	Rpb9	1.009372	1.111870	0.375
Rpb8	Nsp1	0.972424	0.827352	0.326
Rpb8	Nup1	0.952975	0.853121	0.378
Rpb8	Nup100	1.112052	1.043134	0.415
Rpb8	Nup116	1.145439	0.944453	0.266
Rpb8	Nup145	1.031136	0.983210	0.441
Rpb8	Nup157	1.019738	1.041319	0.473
Rpb8	Nup159	0.870426	0.996580	0.347
Rpb8	Nup2	0.536168	0.477504	0.428
Rpb8	Nup60	0.991823	1.033759	0.448
Rpb8	Nup82	0.726229	0.822514	0.382
Rpb8	Nup85	0.936507	0.874411	0.423
Rpb8	Rpb10	1.305119	1.469235	0.305
Rpb8	Rpb11	1.258900	1.484904	0.241
Rpb8	Rpb3	6.674763	6.627513	0.442
Rpb8	Rpb9	1.079787	1.134473	0.432
Rpb9	Nsp1	0.676772	0.852717	0.292
Rpb9	Nup1	0.878388	0.893190	0.482
Rpb9	Nup100	0.731032	0.751564	0.475
Rpb9	Nup116	0.845126	0.791656	0.434
Rpb9	Nup145	0.958290	0.997942	0.451
Rpb9	Nup157	0.732920	0.801854	0.415
Rpb9	Nup159	0.755264	0.829275	0.409
Rpb9	Nup2	0.622397	0.610285	0.485
Rpb9	Nup60	0.865343	1.000966	0.337
Rpb9	Nup82	0.967502	0.947407	0.475
Rpb9	Nup85	1.168355	1.054322	0.361
Rpb9	Rpb10	0.903474	0.906999	0.496
Rpb9	Rpb11	0.930835	0.937509	0.492
Rpb9	Rpb3	1.083040	1.017923	0.420
Rpb9	Rpb8	1.111219	1.178399	0.417
Rpb9	Rpb9	1.230825	0.888774	0.144
Rpc10	Nsp1	0.856993	0.440533	0.098
Rpc10	Nup1	0.517582	0.566409	0.440
Rpc10	Nup100	0.527516	0.554396	0.467
Rpc10	Nup116	0.419953	0.536737	0.358
Rpc10	Nup145	0.419059	0.498871	0.402
Rpc10	Nup157	0.447804	0.473034	0.469
Rpc10	Nup159	0.371117	0.485030	0.362
Rpc10	Nup2	0.201927	0.415576	0.253
Rpc10	Nup60	0.481105	0.431703	0.439
Rpc10	Nup82	0.437709	0.502352	0.420
Rpc10	Nup85	0.620094	0.493297	0.347
Rpc10	Rpb10	0.615455	0.625503	0.488
Rpc10	Rpb11	0.812272	0.659311	0.317
Rpc10	Rpb3	0.515248	0.606546	0.388
Rpc10	Rpb8	0.638472	0.587995	0.438
Rpc10	Rpb9	0.534488	0.539502	0.494
Rpo26	Nup1	0.945288	1.009970	0.420
Rpo26	Nup100	0.741695	0.696863	0.445
Rpo26	Nup116	0.658260	0.755001	0.382
Rpo26	Nup145	1.027154	0.884918	0.329
Rpo26	Nup157	0.350048	0.723221	0.123
Rpo26	Nup159	0.685107	0.810160	0.349
Rpo26	Nup2	0.644497	0.564279	0.401
Rpo26	Nup60	0.988268	0.855038	0.339
Rpo26	Nup82	0.866237	0.921334	0.432
Rpo26	Nup85	1.202303	0.991981	0.256
Rpo26	Rpb10	0.935124	0.844648	0.389
Rpo26	Rpb11	0.902695	0.824082	0.403
Rpo26	Rpb3	7.888117	7.895506	0.491
Rpo26	Rpb8	0.691818	0.869315	0.290
Rpo26	Rpb9	1.012199	0.892494	0.355

## Sheet: D) Skud vs. Hybrid2
A	Alpha	Skud	Hybrid2	p.value			Skud	Hybrid2
Nsp1	Nup1	0.686516	0.860435	0.370		t	1.363453	1.329488
Nsp1	Nup100	2.195097	2.169047	0.463
Nsp1	Nup116	4.100549	3.743752	0.211
Nsp1	Nup145	1.010427	0.955684	0.433
Nsp1	Nup157	0.823252	0.925442	0.431
Nsp1	Nup159	3.613319	3.007510	0.087
Nsp1	Nup2	0.535604	0.873187	0.245
Nsp1	Nup60	1.094842	0.807762	0.248
Nsp1	Nup82	4.478931	3.472320	0.013
Nsp1	Nup85	0.910301	1.213026	0.268
Nsp1	Rpb10	0.707447	0.829111	0.414
Nsp1	Rpb11	0.987728	0.962673	0.458
Nsp1	Rpb3	0.929573	1.015895	0.444
Nsp1	Rpb8	0.551364	0.457011	0.397
Nsp1	Rpb9	0.787637	1.083424	0.274
Nup1	Nsp1	0.903732	0.925240	0.499
Nup1	Nup1	2.010552	0.800654	0.003
Nup1	Nup100	1.800797	2.021121	0.328
Nup1	Nup116	1.002192	1.623461	0.093
Nup1	Nup145	0.958766	1.002873	0.481
Nup1	Nup157	1.125046	1.317739	0.353
Nup1	Nup159	0.978215	1.001564	0.499
Nup1	Nup2	0.438045	1.022769	0.108
Nup1	Nup60	0.911483	1.252611	0.241
Nup1	Nup82	0.930881	0.828934	0.392
Nup1	Nup85	0.888465	1.106498	0.333
Nup1	Rpb10	0.631278	0.925768	0.275
Nup1	Rpb11	0.969187	0.986320	0.495
Nup1	Rpb3	0.634715	0.896156	0.300
Nup1	Rpb8	0.491677	0.500160	0.486
Nup1	Rpb9	1.336212	1.056770	0.254
Nup100	Nsp1	1.294736	1.114441	0.329
Nup100	Nup1	1.422744	0.841142	0.092
Nup100	Nup100	1.601954	1.307593	0.245
Nup100	Nup116	4.500468	3.990758	0.128
Nup100	Nup145	0.927707	1.199907	0.291
Nup100	Nup157	2.257995	1.896070	0.202
Nup100	Nup159	2.713384	2.845234	0.397
Nup100	Nup2	0.479300	0.996089	0.139
Nup100	Nup60	0.977305	1.105663	0.407
Nup100	Nup82	3.026000	3.504474	0.152
Nup100	Nup85	1.254919	1.648149	0.206
Nup100	Rpb10	1.129435	0.986010	0.358
Nup100	Rpb11	1.134432	1.029102	0.390
Nup100	Rpb3	0.780774	0.908439	0.409
Nup100	Rpb8	0.543167	0.522043	0.460
Nup100	Rpb9	1.298719	1.142535	0.348
Nup116	Nsp1	2.034298	2.095454	0.461
Nup116	Nup1	1.113564	0.991491	0.376
Nup116	Nup100	5.628606	4.518516	0.007
Nup116	Nup116	3.636702	3.440371	0.325
Nup116	Nup145	1.154240	1.076064	0.413
Nup116	Nup157	2.582319	2.661837	0.443
Nup116	Nup159	3.615379	3.887930	0.280
Nup116	Nup2	0.579181	0.970259	0.209
Nup116	Nup60	0.881123	1.038210	0.383
Nup116	Nup82	4.456665	4.921815	0.155
Nup116	Nup85	1.063012	1.138961	0.452
Nup116	Rpb10	1.143953	1.053705	0.403
Nup116	Rpb11	1.196076	1.147707	0.439
Nup116	Rpb3	1.000542	1.239747	0.316
Nup116	Rpb8	0.664837	0.686116	0.498
Nup116	Rpb9	1.121444	1.198387	0.451
Nup120	Nsp1	0.915994	1.101487	0.360
Nup120	Nup1	0.717249	0.909859	0.355
Nup120	Nup100	1.403724	2.328792	0.023
Nup120	Nup116	0.912537	1.376012	0.165
Nup120	Nup145	0.945301	1.523809	0.110
Nup120	Nup157	0.993015	1.062614	0.458
Nup120	Nup159	1.018104	0.912652	0.389
Nup120	Nup2	0.403830	0.868165	0.166
Nup120	Nup60	0.643403	0.822731	0.366
Nup120	Nup82	4.127130	3.954321	0.346
Nup120	Nup85	3.540753	2.641442	0.022
Nup120	Rpb10	1.168165	0.884791	0.251
Nup120	Rpb11	0.951339	0.945731	0.475
Nup120	Rpb3	0.601288	0.978725	0.218
Nup120	Rpb8	0.472668	0.497621	0.500
Nup120	Rpb9	0.899523	0.973742	0.455
Nup145	Nsp1	0.884886	0.992424	0.426
Nup145	Nup1	1.078612	0.888789	0.320
Nup145	Nup100	1.144413	1.087184	0.431
Nup145	Nup116	1.140059	1.087300	0.435
Nup145	Nup145	1.013308	1.086106	0.455
Nup145	Nup157	1.051399	0.941065	0.385
Nup145	Nup159	1.052875	0.974347	0.412
Nup145	Nup2	0.557777	0.896210	0.244
Nup145	Nup60	1.323481	1.092414	0.289
Nup145	Nup82	0.921287	1.260003	0.243
Nup145	Nup85	3.190004	3.563957	0.212
Nup145	Rpb10	0.930324	0.929786	0.480
Nup145	Rpb11	1.022295	1.141728	0.415
Nup145	Rpb3	1.196691	1.192875	0.478
Nup145	Rpb8	0.615706	0.764361	0.392
Nup145	Rpb9	1.018335	1.116340	0.433
Nup157	Nsp1	0.950125	1.013547	0.464
Nup157	Nup1	1.135217	0.959724	0.332
Nup157	Nup100	2.231961	2.535045	0.263
Nup157	Nup116	2.981464	3.682528	0.064
Nup157	Nup145	1.006436	0.938258	0.421
Nup157	Nup157	1.271178	1.004524	0.263
Nup157	Nup159	1.522031	2.093139	0.112
Nup157	Nup2	0.476436	0.862436	0.213
Nup157	Nup60	1.289856	0.982785	0.235
Nup157	Nup82	1.193388	1.843299	0.083
Nup157	Nup85	0.888083	0.940843	0.474
Nup157	Rpb10	1.075222	0.934571	0.360
Nup157	Rpb11	1.121939	1.118201	0.478
Nup157	Rpb3	0.799953	1.019577	0.332
Nup157	Rpb8	0.693821	0.590065	0.389
Nup157	Rpb9	1.087390	1.090414	0.484
Nup159	Nsp1	1.868021	1.465400	0.177
Nup159	Nup1	0.686493	0.932125	0.312
Nup159	Nup100	3.497023	3.710692	0.326
Nup159	Nup116	4.303627	4.609161	0.254
Nup159	Nup145	1.026119	0.993207	0.452
Nup159	Nup157	1.508410	1.720706	0.335
Nup159	Nup159	4.235843	4.324715	0.427
Nup159	Nup2	0.547556	0.977805	0.185
Nup159	Nup60	0.978904	0.909922	0.420
Nup159	Nup82	3.750698	2.924597	0.033
Nup159	Nup85	0.948973	0.806671	0.358
Nup159	Rpb10	1.274811	1.081984	0.319
Nup159	Rpb11	1.070956	1.145663	0.454
Nup159	Rpb3	0.825917	1.088465	0.299
Nup159	Rpb8	0.655396	0.562565	0.398
Nup159	Rpb9	1.362612	1.263299	0.396
Nup192	Nsp1	1.125896	1.099512	0.458
Nup192	Nup1	0.958001	0.884992	0.417
Nup192	Nup100	1.173767	1.025683	0.354
Nup192	Nup116	0.836353	1.152190	0.259
Nup192	Nup145	0.991128	0.836354	0.348
Nup192	Nup157	0.929937	1.018725	0.442
Nup192	Nup159	1.200439	1.412356	0.337
Nup192	Nup2	0.458062	0.760231	0.270
Nup192	Nup60	0.777443	0.850779	0.456
Nup192	Nup82	1.079519	1.167639	0.442
Nup192	Nup85	0.989468	0.749907	0.282
Nup192	Rpb10	1.085913	0.971874	0.382
Nup192	Rpb11	1.139071	0.996768	0.359
Nup192	Rpb3	0.872582	0.957284	0.446
Nup192	Rpb8	0.402568	0.470117	0.463
Nup192	Rpb9	1.105689	1.074918	0.454
Nup2	Nsp1	0.921054	0.799409	0.375
Nup2	Nup1	0.905353	0.931078	0.497
Nup2	Nup100	0.984714	1.134983	0.389
Nup2	Nup116	1.007433	1.019555	0.491
Nup2	Nup145	0.968965	1.103225	0.402
Nup2	Nup157	0.892512	1.030921	0.399
Nup2	Nup159	0.926062	1.051686	0.410
Nup2	Nup2	0.504836	1.387337	0.029
Nup2	Nup60	0.872821	1.119088	0.311
Nup2	Nup82	0.972845	0.980027	0.487
Nup2	Nup85	0.914064	1.107521	0.353
Nup2	Rpb10	0.725184	0.832247	0.427
Nup2	Rpb11	0.875155	0.854467	0.462
Nup2	Rpb3	0.754760	0.957649	0.346
Nup2	Rpb8	0.517535	0.522371	0.483
Nup2	Rpb9	0.942724	1.068486	0.410
Nup49	Nsp1	1.726354	1.390022	0.217
Nup49	Nup1	1.033449	0.920480	0.383
Nup49	Nup100	1.233138	1.144061	0.404
Nup49	Nup116	1.685598	2.106665	0.187
Nup49	Nup145	1.113743	0.973824	0.361
Nup49	Nup157	1.265573	1.155920	0.387
Nup49	Nup159	1.729670	1.973263	0.310
Nup49	Nup2	0.564045	0.879592	0.260
Nup49	Nup60	0.792843	0.901450	0.425
Nup49	Nup82	1.321035	1.392807	0.455
Nup49	Nup85	1.131013	1.018315	0.384
Nup49	Rpb10	1.290568	1.095610	0.317
Nup49	Rpb11	1.228022	1.089861	0.363
Nup49	Rpb3	0.939489	1.044328	0.428
Nup49	Rpb8	0.707367	0.664973	0.442
Nup49	Rpb9	1.172478	1.055336	0.380
Nup60	Nsp1	0.832811	0.982353	0.390
Nup60	Nup1	1.411186	1.170133	0.282
Nup60	Nup100	1.467959	1.558744	0.438
Nup60	Nup116	1.078144	1.147964	0.458
Nup60	Nup145	1.096159	1.137576	0.483
Nup60	Nup157	1.040088	1.057073	0.496
Nup60	Nup159	0.976197	0.914393	0.426
Nup60	Nup2	0.710552	1.186755	0.159
Nup60	Nup60	1.736234	1.540585	0.318
Nup60	Nup82	1.149345	1.124113	0.459
Nup60	Nup85	1.105010	1.214927	0.423
Nup60	Rpb10	1.034020	0.898061	0.364
Nup60	Rpb11	1.149968	1.040873	0.387
Nup60	Rpb3	0.983555	1.329488	0.238
Nup60	Rpb8	0.575708	0.584604	0.486
Nup60	Rpb9	1.058661	1.096071	0.486
Nup82	Nsp1	1.534645	1.791986	0.300
Nup82	Nup1	1.006723	0.928169	0.412
Nup82	Nup100	2.600606	3.210197	0.094
Nup82	Nup116	4.660241	4.300028	0.211
Nup82	Nup145	1.046931	1.273646	0.326
Nup82	Nup157	1.650728	1.661841	0.493
Nup82	Nup159	3.601245	3.063870	0.114
Nup82	Nup2	0.653644	0.751092	0.436
Nup82	Nup60	0.800435	0.856712	0.471
Nup82	Nup82	4.705003	4.928718	0.314
Nup82	Nup85	2.104668	2.118002	0.497
Nup82	Rpb10	1.036243	0.890861	0.356
Nup82	Rpb11	1.132349	1.064961	0.422
Nup82	Rpb3	1.013183	1.118899	0.427
Nup82	Rpb8	0.597359	0.576332	0.460
Nup82	Rpb9	0.896100	1.050326	0.386
Nup85	Nup1	0.968069	0.876076	0.400
Nup85	Nup100	1.922648	2.013186	0.436
Nup85	Nup116	1.189598	1.201137	0.492
Nup85	Nup145	3.256299	2.991206	0.271
Nup85	Nup157	1.009205	0.912129	0.396
Nup85	Nup159	1.176895	0.955777	0.296
Nup85	Nup2	0.506904	0.827404	0.257
Nup85	Nup60	1.112830	0.915201	0.314
Nup85	Nup82	2.485228	2.458743	0.464
Nup85	Nup85	0.935985	0.842896	0.399
Nup85	Rpb10	0.858525	0.847951	0.471
Nup85	Rpb11	1.094754	1.007871	0.405
Nup85	Rpb3	0.959791	0.940181	0.463
Nup85	Rpb8	0.673562	0.789576	0.419
Nup85	Rpb9	1.024877	1.026227	0.482
Rpb10	Nsp1	0.944222	0.993471	0.476
Rpb10	Nup1	0.979142	0.926579	0.434
Rpb10	Nup100	1.080468	0.975790	0.390
Rpb10	Nup116	1.245856	1.125021	0.377
Rpb10	Nup145	1.046455	0.983630	0.426
Rpb10	Nup157	1.068526	0.889789	0.329
Rpb10	Nup159	1.046194	0.986925	0.429
Rpb10	Nup2	0.462176	0.913598	0.173
Rpb10	Nup60	1.318161	0.985394	0.218
Rpb10	Nup82	0.889306	0.857999	0.453
Rpb10	Nup85	0.610536	0.900874	0.278
Rpb10	Rpb10	9.394537	8.761506	0.088
Rpb10	Rpb11	3.449113	2.785410	0.069
Rpb10	Rpb3	6.465206	4.642812	0.000
Rpb10	Rpb8	0.806285	0.768575	0.447
Rpb10	Rpb9	1.362497	1.113278	0.276
Rpb11	Nsp1	0.905961	1.013212	0.426
Rpb11	Nup1	1.048817	1.036024	0.469
Rpb11	Nup100	1.070235	0.861059	0.305
Rpb11	Nup116	1.019369	0.947138	0.418
Rpb11	Nup145	1.022677	1.052201	0.493
Rpb11	Nup157	0.804080	0.888903	0.446
Rpb11	Nup159	0.953468	0.946675	0.474
Rpb11	Nup2	0.488271	0.904922	0.194
Rpb11	Nup60	0.856190	0.948468	0.439
Rpb11	Nup82	1.101284	0.994372	0.388
Rpb11	Nup85	0.901374	0.995910	0.437
Rpb11	Rpb10	2.515147	3.671588	0.006
Rpb11	Rpb11	1.191026	1.936727	0.055
Rpb11	Rpb3	13.924084	9.936155	0.000
Rpb11	Rpb8	0.694539	0.632266	0.425
Rpb11	Rpb9	0.927454	1.059610	0.404
Rpb2	Nsp1	0.832619	0.904439	0.457
Rpb2	Nup1	0.883214	0.983878	0.432
Rpb2	Nup100	1.191122	1.063752	0.372
Rpb2	Nup116	1.200619	1.031346	0.337
Rpb2	Nup145	0.980112	0.954066	0.458
Rpb2	Nup157	0.905162	0.939647	0.490
Rpb2	Nup159	0.935092	0.966501	0.492
Rpb2	Nup2	0.551913	0.846863	0.275
Rpb2	Nup60	0.785243	0.909921	0.411
Rpb2	Nup82	0.903681	0.820364	0.408
Rpb2	Nup85	1.263779	0.880472	0.186
Rpb2	Rpb10	6.245739	5.365235	0.027
Rpb2	Rpb11	1.276239	1.390037	0.419
Rpb2	Rpb3	6.818795	3.749218	0.000
Rpb2	Rpb8	0.708386	0.796881	0.443
Rpb2	Rpb9	1.087330	1.019080	0.421
Rpb3	Nsp1	0.807596	0.932345	0.411
Rpb3	Nup1	0.783053	0.857354	0.455
Rpb3	Nup100	0.923267	0.981688	0.468
Rpb3	Nup116	1.172518	0.822789	0.206
Rpb3	Nup145	0.867304	0.802865	0.424
Rpb3	Nup157	0.694434	0.720549	0.498
Rpb3	Nup159	0.755139	0.759426	0.483
Rpb3	Nup2	0.206668	0.789790	0.110
Rpb3	Nup60	0.803582	0.855953	0.474
Rpb3	Nup82	0.779961	0.863813	0.447
Rpb3	Nup85	0.531880	0.762650	0.324
Rpb3	Rpb10	4.951453	6.034974	0.009
Rpb3	Rpb11	6.754285	6.713772	0.470
Rpb3	Rpb3	0.763271	1.083716	0.256
Rpb3	Rpb8	2.699321	2.669648	0.462
Rpb3	Rpb9	0.974204	1.049349	0.454
Rpb8	Nsp1	0.914360	0.955084	0.484
Rpb8	Nup1	1.010940	0.897586	0.383
Rpb8	Nup100	1.309173	1.090574	0.299
Rpb8	Nup116	1.363453	1.052543	0.232
Rpb8	Nup145	1.132056	1.009043	0.375
Rpb8	Nup157	1.077924	1.040990	0.448
Rpb8	Nup159	0.947061	0.983548	0.488
Rpb8	Nup2	0.460966	0.811577	0.236
Rpb8	Nup60	1.062200	0.969822	0.401
Rpb8	Nup82	0.827171	0.762322	0.423
Rpb8	Nup85	0.966475	0.842218	0.373
Rpb8	Rpb10	1.475592	1.763644	0.277
Rpb8	Rpb11	1.277055	1.961133	0.072
Rpb8	Rpb3	7.408444	9.741632	0.000
Rpb8	Rpb9	1.178267	1.154999	0.461
Rpb9	Nsp1	0.818645	0.857788	0.486
Rpb9	Nup1	0.768894	0.885528	0.418
Rpb9	Nup100	0.832316	0.783056	0.437
Rpb9	Nup116	0.979259	0.843032	0.363
Rpb9	Nup145	1.004942	0.882781	0.375
Rpb9	Nup157	0.750887	0.725758	0.457
Rpb9	Nup159	0.808884	0.780448	0.455
Rpb9	Nup2	0.467670	0.940497	0.161
Rpb9	Nup60	0.753545	0.906357	0.388
Rpb9	Nup82	0.915575	0.942405	0.496
Rpb9	Nup85	1.074726	0.885862	0.321
Rpb9	Rpb10	0.798413	0.851592	0.474
Rpb9	Rpb11	0.945339	0.897360	0.438
Rpb9	Rpb3	0.835583	1.040972	0.344
Rpb9	Rpb8	0.588008	0.547659	0.443
Rpb9	Rpb9	1.183607	0.955912	0.291
Rpc10	Nsp1	0.958464	0.746805	0.303
Rpc10	Nup1	0.857615	0.866368	0.488
Rpc10	Nup100	1.041379	0.908660	0.366
Rpc10	Nup116	0.986042	0.812545	0.333
Rpc10	Nup145	0.941782	0.815002	0.371
Rpc10	Nup157	0.865221	0.847387	0.464
Rpc10	Nup159	0.836696	0.762054	0.415
Rpc10	Nup2	0.474765	0.857987	0.214
Rpc10	Nup60	0.813373	0.811694	0.478
Rpc10	Nup82	0.853903	0.795857	0.429
Rpc10	Nup85	0.959972	0.980641	0.499
Rpc10	Rpb10	0.976322	0.949772	0.457
Rpc10	Rpb11	1.163698	1.032222	0.368
Rpc10	Rpb3	0.700728	1.025874	0.253
Rpc10	Rpb8	0.575339	0.552507	0.459
Rpc10	Rpb9	0.878119	1.074984	0.350
Rpo26	Nup1	0.945288	1.047070	0.430
Rpo26	Nup100	0.943797	0.848738	0.398
Rpo26	Nup116	0.927931	0.814716	0.382
Rpo26	Nup145	1.088065	1.007596	0.411
Rpo26	Nup157	0.589313	0.736575	0.393
Rpo26	Nup159	0.839249	0.877430	0.487
Rpo26	Nup2	0.644497	0.917681	0.291
Rpo26	Nup60	0.988268	0.990045	0.482
Rpo26	Nup82	0.911472	0.981366	0.458
Rpo26	Nup85	1.157292	0.971008	0.323
Rpo26	Rpb10	0.935124	0.822776	0.383
Rpo26	Rpb11	0.986285	0.867725	0.378
Rpo26	Rpb3	6.822909	10.123745	0.000
Rpo26	Rpb8	0.472870	0.552033	0.452
Rpo26	Rpb9	1.012199	0.992589	0.463

## Sheet: E) Scer vs. Skud
A	Alpha	Scer	Skud	p.value			Scer	Skud
Nsp1	Nup1	1.037528	0.941634	0.423		t	1.349639	1.382635
Nsp1	Nup100	1.642462	1.854163	0.362
Nsp1	Nup116	2.977618	3.303972	0.415
Nsp1	Nup145	0.992844	1.010427	0.464
Nsp1	Nup157	1.295515	0.953542	0.195
Nsp1	Nup159	2.328167	3.613319	0.003
Nsp1	Nup2	0.946694	0.860441	0.443
Nsp1	Nup60	1.038283	1.161319	0.372
Nsp1	Nup82	2.613409	4.555627	0.000
Nsp1	Nup85	1.179196	1.070738	0.394
Nsp1	Rpb10	1.061627	0.952895	0.408
Nsp1	Rpb11	1.035833	1.059308	0.464
Nsp1	Rpb3	1.268516	1.173610	0.396
Nsp1	Rpb8	0.647236	0.551364	0.470
Nsp1	Rpb9	1.004501	0.996039	0.491
Nup1	Nsp1	0.814814	0.903732	0.377
Nup1	Nup1	1.082418	1.705900	0.066
Nup1	Nup100	1.496696	1.600492	0.444
Nup1	Nup116	1.149792	1.002192	0.362
Nup1	Nup145	0.726446	0.958766	0.247
Nup1	Nup157	1.214588	1.125046	0.407
Nup1	Nup159	1.106169	0.978215	0.385
Nup1	Nup2	1.004756	0.562808	0.156
Nup1	Nup60	1.115795	0.906961	0.313
Nup1	Nup82	0.958130	0.930881	0.497
Nup1	Nup85	0.738566	0.900136	0.305
Nup1	Rpb10	0.866106	0.703274	0.381
Nup1	Rpb11	1.251236	0.969187	0.240
Nup1	Rpb3	1.243795	0.810617	0.144
Nup1	Rpb8	0.568479	0.491677	0.498
Nup1	Rpb9	1.068438	1.215707	0.354
Nup100	Nsp1	1.227462	1.294736	0.446
Nup100	Nup1	0.840907	1.420843	0.070
Nup100	Nup100	1.188130	1.601954	0.165
Nup100	Nup116	3.761350	4.500468	0.169
Nup100	Nup145	1.449016	0.927707	0.091
Nup100	Nup157	2.413127	2.257995	0.224
Nup100	Nup159	3.030587	2.713384	0.091
Nup100	Nup2	0.870268	0.632365	0.315
Nup100	Nup60	1.028665	1.048569	0.467
Nup100	Nup82	3.525012	3.026000	0.027
Nup100	Nup85	1.800957	1.327726	0.092
Nup100	Rpb10	1.000731	1.175711	0.322
Nup100	Rpb11	1.021570	1.134432	0.379
Nup100	Rpb3	1.123788	1.023027	0.408
Nup100	Rpb8	0.570505	0.543167	0.455
Nup100	Rpb9	0.821658	1.317189	0.100
Nup116	Nsp1	2.353113	2.034298	0.129
Nup116	Nup1	1.001582	1.111000	0.380
Nup116	Nup100	4.159232	5.376320	0.024
Nup116	Nup116	2.622303	3.636702	0.025
Nup116	Nup145	1.258531	1.154240	0.389
Nup116	Nup157	3.601585	2.582319	0.001
Nup116	Nup159	4.179293	3.615379	0.011
Nup116	Nup2	1.041692	0.716087	0.228
Nup116	Nup60	1.147267	0.939224	0.310
Nup116	Nup82	5.075386	4.456665	0.004
Nup116	Nup85	1.174489	1.098772	0.425
Nup116	Rpb10	1.349639	1.133458	0.282
Nup116	Rpb11	1.282405	1.196076	0.402
Nup116	Rpb3	1.201680	1.174300	0.467
Nup116	Rpb8	0.809038	0.664837	0.405
Nup116	Rpb9	1.014550	1.116824	0.388
Nup120	Nsp1	1.408437	0.915994	0.105
Nup120	Nup1	0.983223	0.973688	0.489
Nup120	Nup100	2.408704	1.435768	0.003
Nup120	Nup116	1.184123	0.912537	0.255
Nup120	Nup145	1.990938	0.945301	0.003
Nup120	Nup157	1.003965	0.993015	0.493
Nup120	Nup159	1.034300	1.018104	0.498
Nup120	Nup2	0.842149	0.742923	0.443
Nup120	Nup60	0.704346	0.919317	0.258
Nup120	Nup82	3.276664	4.127130	0.085
Nup120	Nup85	3.234189	3.290586	0.306
Nup120	Rpb10	0.907109	1.305690	0.153
Nup120	Rpb11	0.928217	0.951339	0.451
Nup120	Rpb3	1.287812	0.990840	0.226
Nup120	Rpb8	0.672615	0.472668	0.370
Nup120	Rpb9	0.900199	1.107893	0.284
Nup145	Nsp1	0.711400	0.884886	0.292
Nup145	Nup1	1.021990	1.113268	0.399
Nup145	Nup100	1.182304	1.144413	0.460
Nup145	Nup116	0.862382	1.140059	0.227
Nup145	Nup145	0.992345	1.013308	0.461
Nup145	Nup157	1.098267	1.051399	0.461
Nup145	Nup159	1.050258	1.052875	0.486
Nup145	Nup2	0.997059	0.707730	0.260
Nup145	Nup60	0.949368	1.303931	0.182
Nup145	Nup82	1.425291	0.921287	0.099
Nup145	Nup85	3.586612	2.977070	0.014
Nup145	Rpb10	0.831400	0.997807	0.311
Nup145	Rpb11	0.979773	1.022295	0.439
Nup145	Rpb3	1.093177	1.382635	0.240
Nup145	Rpb8	0.810157	0.615706	0.359
Nup145	Rpb9	0.912928	1.066335	0.331
Nup157	Nsp1	1.050872	0.950125	0.417
Nup157	Nup1	1.013145	1.174875	0.335
Nup157	Nup100	2.279775	2.139498	0.247
Nup157	Nup116	2.949922	2.981464	0.316
Nup157	Nup145	0.837802	1.006436	0.310
Nup157	Nup157	1.251295	1.271178	0.494
Nup157	Nup159	1.609460	1.522031	0.363
Nup157	Nup2	1.039293	0.684443	0.208
Nup157	Nup60	1.022470	1.289996	0.249
Nup157	Nup82	1.445442	1.193388	0.244
Nup157	Nup85	1.000990	1.001008	0.482
Nup157	Rpb10	1.126797	1.130211	0.494
Nup157	Rpb11	1.219997	1.121939	0.399
Nup157	Rpb3	1.131693	1.050967	0.425
Nup157	Rpb8	0.786909	0.693821	0.456
Nup157	Rpb9	1.001526	1.139270	0.355
Nup159	Nsp1	1.395172	1.868021	0.147
Nup159	Nup1	0.900075	0.776711	0.414
Nup159	Nup100	2.674206	2.843688	0.474
Nup159	Nup116	4.106401	3.615161	0.019
Nup159	Nup145	0.812188	1.026119	0.270
Nup159	Nup157	1.880266	1.428016	0.096
Nup159	Nup159	4.080695	4.235843	0.298
Nup159	Nup2	0.810242	0.692332	0.429
Nup159	Nup60	0.647073	0.954298	0.188
Nup159	Nup82	2.806011	3.750698	0.041
Nup159	Nup85	0.708992	0.948687	0.240
Nup159	Rpb10	0.977033	1.134008	0.335
Nup159	Rpb11	0.963960	1.070956	0.378
Nup159	Rpb3	1.141720	0.966262	0.338
Nup159	Rpb8	0.694389	0.655396	0.482
Nup159	Rpb9	1.059915	1.187331	0.371
Nup192	Nsp1	0.845105	1.125896	0.223
Nup192	Nup1	0.910715	0.942116	0.441
Nup192	Nup100	0.916911	1.173767	0.247
Nup192	Nup116	0.842924	0.836353	0.469
Nup192	Nup145	0.652207	0.991128	0.168
Nup192	Nup157	0.764999	0.929937	0.305
Nup192	Nup159	0.986425	1.200439	0.288
Nup192	Nup2	0.745118	0.547714	0.364
Nup192	Nup60	0.628809	0.799674	0.285
Nup192	Nup82	0.824574	1.079519	0.240
Nup192	Nup85	0.637937	0.986995	0.161
Nup192	Rpb10	1.073547	1.043026	0.480
Nup192	Rpb11	1.073328	1.139071	0.429
Nup192	Rpb3	1.119061	1.016442	0.407
Nup192	Rpb8	0.514735	0.402568	0.471
Nup192	Rpb9	0.950324	1.058628	0.375
Nup2	Nsp1	0.790887	0.921054	0.337
Nup2	Nup1	0.935627	0.905353	0.497
Nup2	Nup100	1.055333	0.984714	0.444
Nup2	Nup116	0.726460	1.007433	0.212
Nup2	Nup145	0.928674	0.968965	0.435
Nup2	Nup157	1.039737	0.892512	0.375
Nup2	Nup159	0.835891	0.926062	0.378
Nup2	Nup2	1.162255	0.504836	0.058
Nup2	Nup60	1.111511	0.872821	0.288
Nup2	Nup82	0.991814	0.972845	0.499
Nup2	Nup85	0.884033	0.914064	0.439
Nup2	Rpb10	0.843805	0.725184	0.425
Nup2	Rpb11	0.810097	0.875155	0.398
Nup2	Rpb3	0.942850	0.754760	0.350
Nup2	Rpb8	0.600342	0.517535	0.488
Nup2	Rpb9	0.755257	0.942724	0.285
Nup49	Nsp1	2.523870	1.726354	0.010
Nup49	Nup1	1.064723	1.083387	0.472
Nup49	Nup100	1.183383	1.144063	0.458
Nup49	Nup116	1.805440	1.554055	0.211
Nup49	Nup145	1.109726	1.113743	0.492
Nup49	Nup157	1.300287	1.265573	0.448
Nup49	Nup159	1.605652	1.729670	0.439
Nup49	Nup2	0.795914	0.758560	0.493
Nup49	Nup60	0.875625	0.916888	0.428
Nup49	Nup82	1.137281	1.321035	0.330
Nup49	Nup85	0.847849	1.179925	0.188
Nup49	Rpb10	1.231491	1.261313	0.482
Nup49	Rpb11	1.218093	1.228022	0.499
Nup49	Rpb3	1.264935	1.149563	0.378
Nup49	Rpb8	0.813247	0.707367	0.440
Nup49	Rpb9	1.093570	1.179595	0.412
Nup60	Nsp1	1.050286	0.832811	0.312
Nup60	Nup1	1.004973	1.411186	0.156
Nup60	Nup100	1.127073	1.467959	0.206
Nup60	Nup116	1.238587	1.078144	0.341
Nup60	Nup145	1.038427	1.096159	0.432
Nup60	Nup157	0.979212	1.040088	0.422
Nup60	Nup159	1.095111	0.976197	0.394
Nup60	Nup2	1.369847	0.710552	0.050
Nup60	Nup60	1.417229	1.736234	0.249
Nup60	Nup82	0.978923	1.149345	0.323
Nup60	Nup85	1.133016	1.105010	0.475
Nup60	Rpb10	1.125472	1.034020	0.416
Nup60	Rpb11	1.109528	1.149968	0.457
Nup60	Rpb3	1.225325	0.983555	0.274
Nup60	Rpb8	0.751026	0.575708	0.383
Nup60	Rpb9	1.068245	1.058661	0.500
Nup82	Nsp1	1.365796	1.534645	0.369
Nup82	Nup1	1.057234	1.002301	0.459
Nup82	Nup100	2.958258	2.236511	0.011
Nup82	Nup116	3.809456	4.140259	0.488
Nup82	Nup145	1.452602	1.046931	0.144
Nup82	Nup157	1.570908	1.630092	0.496
Nup82	Nup159	2.410900	3.601245	0.007
Nup82	Nup2	0.956114	0.773869	0.353
Nup82	Nup60	1.003373	0.868839	0.391
Nup82	Nup82	4.299359	4.705003	0.499
Nup82	Nup85	1.984553	1.813310	0.253
Nup82	Rpb10	1.106681	1.021400	0.424
Nup82	Rpb11	1.140130	1.132349	0.493
Nup82	Rpb3	0.802548	1.136236	0.184
Nup82	Rpb8	0.742565	0.597359	0.412
Nup82	Rpb9	0.758458	0.930731	0.298
Nup85	Nup1	0.876509	0.984047	0.367
Nup85	Nup100	2.159614	1.678017	0.072
Nup85	Nup116	0.929148	1.019927	0.388
Nup85	Nup145	3.435374	3.256299	0.129
Nup85	Nup157	1.119320	1.009205	0.400
Nup85	Nup159	0.994425	1.176895	0.315
Nup85	Nup2	0.823503	0.681347	0.405
Nup85	Nup60	0.984016	1.079065	0.391
Nup85	Nup82	2.170935	2.485228	0.332
Nup85	Nup85	0.727752	0.975575	0.236
Nup85	Rpb10	1.007867	0.912144	0.426
Nup85	Rpb11	1.287344	1.094754	0.308
Nup85	Rpb3	1.161861	1.105040	0.444
Nup85	Rpb8	0.839083	0.673562	0.382
Nup85	Rpb9	1.035667	1.021334	0.500
Rpb10	Nsp1	0.682841	0.577338	0.457
Rpb10	Nup1	0.687539	0.547921	0.424
Rpb10	Nup100	0.790520	0.539955	0.313
Rpb10	Nup116	0.726536	0.564607	0.399
Rpb10	Nup145	0.685804	0.543241	0.421
Rpb10	Nup157	0.806775	0.562353	0.316
Rpb10	Nup159	0.796840	0.564658	0.328
Rpb10	Nup2	0.696310	0.477187	0.350
Rpb10	Nup60	0.904286	0.594307	0.253
Rpb10	Nup82	0.638807	0.526914	0.456
Rpb10	Nup85	0.642235	0.494912	0.422
Rpb10	Rpb10	1.444056	1.699351	0.302
Rpb10	Rpb11	0.770227	1.130717	0.165
Rpb10	Rpb3	1.263881	1.437010	0.353
Rpb10	Rpb8	0.616416	0.647699	0.406
Rpb10	Rpb9	0.700837	0.600373	0.459
Rpb11	Nsp1	0.976375	0.905961	0.454
Rpb11	Nup1	0.952353	1.119780	0.323
Rpb11	Nup100	0.917735	1.039079	0.360
Rpb11	Nup116	0.888301	0.969474	0.392
Rpb11	Nup145	1.045552	1.022677	0.491
Rpb11	Nup157	0.902445	0.908732	0.464
Rpb11	Nup159	0.967169	0.953468	0.491
Rpb11	Nup2	0.861952	0.799660	0.476
Rpb11	Nup60	0.777171	1.009774	0.252
Rpb11	Nup82	1.021561	1.101284	0.410
Rpb11	Nup85	0.979544	1.044222	0.419
Rpb11	Rpb10	1.892265	1.957183	0.470
Rpb11	Rpb11	1.313862	1.191026	0.365
Rpb11	Rpb3	7.816617	9.684564	0.008
Rpb11	Rpb8	0.770117	0.694539	0.474
Rpb11	Rpb9	0.918216	1.050472	0.350
Rpb2	Nsp1	0.977205	0.832619	0.385
Rpb2	Nup1	1.171920	0.945583	0.292
Rpb2	Nup100	0.834273	1.079092	0.248
Rpb2	Nup116	0.960292	1.200619	0.264
Rpb2	Nup145	1.081667	0.980112	0.412
Rpb2	Nup157	0.923389	0.905162	0.490
Rpb2	Nup159	1.096868	0.935092	0.356
Rpb2	Nup2	0.787200	0.703641	0.465
Rpb2	Nup60	0.777778	0.874037	0.366
Rpb2	Nup82	1.024537	0.903681	0.401
Rpb2	Nup85	0.894984	1.265451	0.168
Rpb2	Rpb10	5.508450	4.861726	0.002
Rpb2	Rpb11	1.485549	1.276239	0.273
Rpb2	Rpb3	3.617063	6.057669	0.000
Rpb2	Rpb8	0.869792	0.708386	0.382
Rpb2	Rpb9	0.857054	1.094645	0.256
Rpb3	Nsp1	0.909861	0.807596	0.432
Rpb3	Nup1	0.789434	0.877616	0.374
Rpb3	Nup100	0.880528	0.830553	0.485
Rpb3	Nup116	0.611109	1.026425	0.124
Rpb3	Nup145	0.690105	0.867304	0.287
Rpb3	Nup157	0.843122	0.694434	0.397
Rpb3	Nup159	0.780581	0.755139	0.479
Rpb3	Nup2	0.851019	0.480328	0.214
Rpb3	Nup60	0.699106	0.891767	0.275
Rpb3	Nup82	0.881072	0.779961	0.437
Rpb3	Nup85	0.630223	0.685192	0.386
Rpb3	Rpb10	3.873453	3.750795	0.129
Rpb3	Rpb11	4.674514	6.754285	0.000
Rpb3	Rpb3	0.880610	0.976585	0.378
Rpb3	Rpb8	2.547611	2.699321	0.473
Rpb3	Rpb9	0.974442	1.009372	0.446
Rpb8	Nsp1	0.842303	0.914360	0.395
Rpb8	Nup1	0.956285	0.952975	0.480
Rpb8	Nup100	0.918560	1.112052	0.298
Rpb8	Nup116	0.907441	1.363453	0.123
Rpb8	Nup145	0.893550	1.132056	0.259
Rpb8	Nup157	0.919370	1.077924	0.327
Rpb8	Nup159	1.029661	0.947061	0.436
Rpb8	Nup2	0.704497	0.536168	0.395
Rpb8	Nup60	1.017248	0.991823	0.492
Rpb8	Nup82	0.879443	0.827171	0.483
Rpb8	Nup85	0.888807	0.936507	0.423
Rpb8	Rpb10	1.365935	1.305119	0.416
Rpb8	Rpb11	1.483183	1.277055	0.276
Rpb8	Rpb3	7.799503	6.674763	0.000
Rpb8	Rpb9	0.969017	1.079787	0.375
Rpb9	Nsp1	0.872802	0.818645	0.482
Rpb9	Nup1	0.871394	0.878388	0.460
Rpb9	Nup100	0.944055	0.832316	0.419
Rpb9	Nup116	0.743817	0.979259	0.247
Rpb9	Nup145	0.701376	1.004942	0.195
Rpb9	Nup157	0.827254	0.750887	0.467
Rpb9	Nup159	0.756856	0.808884	0.404
Rpb9	Nup2	0.702005	0.622397	0.479
Rpb9	Nup60	0.765820	0.865343	0.362
Rpb9	Nup82	0.902785	0.915575	0.458
Rpb9	Nup85	0.755046	1.168355	0.134
Rpb9	Rpb10	0.880267	0.903474	0.445
Rpb9	Rpb11	0.701834	0.945339	0.237
Rpb9	Rpb3	1.006329	1.083040	0.411
Rpb9	Rpb8	0.586606	0.588008	0.430
Rpb9	Rpb9	0.550211	1.230825	0.035
Rpc10	Nsp1	0.665071	0.958464	0.198
Rpc10	Nup1	0.761253	0.517582	0.322
Rpc10	Nup100	0.780904	1.041379	0.232
Rpc10	Nup116	0.724814	0.986042	0.226
Rpc10	Nup145	0.759043	0.941782	0.289
Rpc10	Nup157	0.601176	0.865221	0.213
Rpc10	Nup159	0.713267	0.836696	0.334
Rpc10	Nup2	0.820521	0.201927	0.085
Rpc10	Nup60	0.744172	0.481105	0.307
Rpc10	Nup82	0.736229	0.853903	0.342
Rpc10	Nup85	0.822603	0.620094	0.351
Rpc10	Rpb10	0.646324	0.615455	0.468
Rpc10	Rpb11	0.693463	1.163698	0.104
Rpc10	Rpb3	0.661969	0.515248	0.420
Rpc10	Rpb8	0.446341	0.575339	0.301
Rpc10	Rpb9	0.630671	0.534488	0.472
Rpo26	Nup1	0.923174	0.945288	0.452
Rpo26	Nup100	0.832720	0.943797	0.359
Rpo26	Nup116	0.876627	0.927931	0.419
Rpo26	Nup145	0.997831	1.088065	0.397
Rpo26	Nup157	0.930693	0.589313	0.227
Rpo26	Nup159	0.982445	0.839249	0.386
Rpo26	Nup2	0.990374	0.644497	0.219
Rpo26	Nup60	0.812760	0.988268	0.301
Rpo26	Nup82	1.017837	0.911472	0.415
Rpo26	Nup85	0.886977	1.157292	0.234
Rpo26	Rpb10	0.921257	0.935124	0.459
Rpo26	Rpb11	0.830570	0.986285	0.320
Rpo26	Rpb3	9.216609	6.822909	0.000
Rpo26	Rpb8	0.727983	0.472870	0.316
Rpo26	Rpb9	0.852301	1.012199	0.319
